# Supplementary material for: 4-Hydrazinyl-1-isobutyl-1H-imidazo[4,5-c]quinoline
Source: Acta Crystallogr Sect E Struct Rep Online. 2011 Jan 15;67(Pt 2):o406. doi: 10.1107/S1600536811001553 (PMC3051739; doi:10.1107/S1600536811001553)
Supplement: Supplementary file 1 [file e-67-0o406-sup1.cif]

##############################################################################
###                                                                        ###
###        Electronic paper (Acta Crystallographica Section E)             ###
###                                                                        ###
##############################################################################
#                                                                            #
# This CIF contains the data in a paper accepted for publication in Acta     #
# Crystallographica Section E. It conforms to the requirements of Notes      #
# for Authors for Section E, and has been peer reviewed under the auspices   #
# of the IUCr Commission on Journals.                                        #
#                                                                            #
# Full details of the Crystallographic Information File format               #
# are given in the paper "The Crystallographic Information File (CIF):       #
# a New Standard Archive File for Crystallography" by S. R. Hall, F. H.      #
# Allen and I. D. Brown [Acta Cryst. (1991), A47, 655-685].                  #
#                                                                            #
# The current version of the core CIF dictionary is obtainable from          #
# ftp://ftp.iucr.org/pub/cif_core.dic. The current version number is 2.4.    #
#                                                                            #
# Software is freely available for graphical display of the structure(s) in  #
# this CIF.  For information consult the CIF home page http://www.iucr.org/  #
# cif/home.html                                                              #
#                                                                            #
# This file may be used for bona fide research purposes within the           #
# scientific community so long as proper attribution is given to the journal # 
# article from which it was obtained.                                        #
#                                                                            #
##############################################################################
                                             
data_global
_audit_creation_method     'form.cif (version 2.0)'
_journal_data_validation_number     ?
_journal_date_recd_electronic     2010-12-27
_journal_date_accepted     2011-01-11
_journal_name_full     'Acta Crystallographica, Section E'
_journal_year     2011
_journal_volume     67
_journal_issue      2
_journal_page_first     o406
_journal_page_last     o406
_journal_paper_category     QO
_journal_coeditor_code     IS2657
_publ_contact_author_name     'Prof. Fun, Hoong-Kun'
_publ_contact_author_address
;
      X-ray Crystallography Unit
      School of Physics
      Universiti Sains Malaysia
      11800 USM, Penang
      MALAYSIA
;
_publ_contact_author_email     'hkfun@usm.my'
_publ_contact_author_fax     '604 6579150'
_publ_contact_author_phone     '604 6533652'
_publ_section_title
;
4-Hydrazinyl-1-isobutyl-1<i>H</i>-imidazo[4,5-<i>c</i>]quinoline
;
loop_
    _publ_author_name
    _publ_author_footnote
    _publ_author_address
    'Wan-Sin Loh'
;
      Thomson Reuters ResearcherID: C-7581-2009.
;
;
      X-ray Crystallography Unit
      School of Physics
      Universiti Sains Malaysia
      11800 USM, Penang
      Malaysia
;
    'Hoong-Kun Fun'
;
      Thomson Reuters ResearcherID: A-3561-2009.
;
;
      X-ray Crystallography Unit
      School of Physics
      Universiti Sains Malaysia
      11800 USM, Penang
      Malaysia
;
    'Reshma Kayarmar' ?
;
      Department of Chemistry
      Mangalore University
      Karnataka, India
;
    'S. Viveka' ?
;
      Department of Chemistry
      Mangalore University
      Karnataka, India
;
    'G. K. Nagaraja' ?
;
      Department of Chemistry
      Mangalore University
      Karnataka, India
;
data_I
_audit_creation_method     SHELXL-97
_chemical_name_systematic
;
4-Hydrazinyl-1-isobutyl-1<i>H</i>-imidazo[4,5-<i>c</i>]quinoline
;
_chemical_name_common     ?
_chemical_formula_moiety     'C14 H17 N5'
_chemical_formula_sum     'C14 H17 N5'
_chemical_formula_iupac     'C14 H17 N5'
_chemical_formula_weight     255.33
_chemical_melting_point     ?
_symmetry_cell_setting     triclinic
_symmetry_space_group_name_H-M     'P -1'
_symmetry_space_group_name_Hall     '-P 1'
loop_
    _symmetry_equiv_pos_as_xyz
    'x, y, z'
    '-x, -y, -z'
_cell_length_a     5.4735(2)
_cell_length_b     9.1275(3)
_cell_length_c     13.3814(5)
_cell_angle_alpha     98.0760(10)
_cell_angle_beta     101.7870(10)
_cell_angle_gamma     96.2690(10)
_cell_volume     641.35(4)
_cell_formula_units_Z     2
_cell_measurement_reflns_used     9851
_cell_measurement_theta_min     2.54
_cell_measurement_theta_max     35.62
_cell_measurement_temperature     100.00(10)
_exptl_crystal_description     'plate'
_exptl_crystal_colour     'yellow'
_exptl_crystal_size_max     0.68
_exptl_crystal_size_mid     0.42
_exptl_crystal_size_min     0.09
_exptl_crystal_density_diffrn     1.322
_exptl_crystal_density_meas     ?
_exptl_crystal_density_method     'not measured'
_exptl_crystal_F_000     272
_exptl_absorpt_coefficient_mu     0.084
_exptl_absorpt_correction_type     multi-scan
_exptl_absorpt_process_details     '(<i>SADABS</i>; Bruker, 2009)'
_exptl_absorpt_correction_T_min     0.9454
_exptl_absorpt_correction_T_max     0.9922
_exptl_special_details
;
The crystal was placed in the cold stream of an Oxford Cryosystems Cobra
open-flow nitrogen cryostat (Cosier & Glazer, 1986) operating at 100.0(1) K.
;
_diffrn_ambient_temperature     100.00(10)
_diffrn_radiation_type     MoK\a
_diffrn_radiation_wavelength     0.71073
_diffrn_radiation_source     'fine-focus sealed tube'
_diffrn_radiation_monochromator     graphite
_diffrn_measurement_device_type
;
Bruker SMART APEXII DUO CCD area-detector
;
_diffrn_measurement_method     '\f and \w'
_diffrn_detector_area_resol_mean     ?
_diffrn_reflns_number     20646
_diffrn_reflns_av_R_equivalents     0.0230
_diffrn_reflns_av_sigmaI/netI     0.0238
_diffrn_reflns_theta_min     1.58
_diffrn_reflns_theta_max     35.62
_diffrn_reflns_theta_full     35.62
_diffrn_measured_fraction_theta_max     0.985
_diffrn_measured_fraction_theta_full     0.985
_diffrn_reflns_limit_h_min     -8
_diffrn_reflns_limit_h_max     8
_diffrn_reflns_limit_k_min     -14
_diffrn_reflns_limit_k_max     14
_diffrn_reflns_limit_l_min     -21
_diffrn_reflns_limit_l_max     21
_diffrn_standards_number     0
_diffrn_standards_interval_count     .
_diffrn_standards_interval_time     .
_diffrn_standards_decay_%     ?
_refine_special_details
;
Refinement of <i>F</i>^2^ against ALL reflections. The weighted <i>R</i>-factor
<i>wR</i> and goodness of fit <i>S</i> are based on <i>F</i>^2^, conventional
<i>R</i>-factors <i>R</i> are based on <i>F</i>, with <i>F</i> set to zero for
negative <i>F</i>^2^. The threshold expression of <i>F</i>^2^ >
\s(<i>F</i>^2^) is used only for calculating <i>R</i>-factors(gt) <i>etc</i>.
and is not relevant to the choice of reflections for refinement.
<i>R</i>-factors based on <i>F</i>^2^ are statistically about twice as large
as those based on <i>F</i>, and <i>R</i>- factors based on ALL data will be
even larger.
;
_reflns_number_total     5797
_reflns_number_gt     4836
_reflns_threshold_expression     I>2\s(I)
_refine_ls_structure_factor_coef     Fsqd
_refine_ls_matrix_type     full
_refine_ls_R_factor_all     0.0493
_refine_ls_R_factor_gt     0.0400
_refine_ls_wR_factor_gt     0.1206
_refine_ls_wR_factor_ref     0.1372
_refine_ls_goodness_of_fit_ref     1.119
_refine_ls_restrained_S_all     1.119
_refine_ls_number_reflns     5797
_refine_ls_number_parameters     240
_refine_ls_number_restraints     0
_refine_ls_hydrogen_treatment     mixed
_refine_ls_weighting_scheme     calc
_refine_ls_weighting_details
         'calc w=1/[\s^2^(Fo^2^)+(0.0821P)^2^+0.0687P] where P=(Fo^2^+2Fc^2^)/3'
_atom_sites_solution_hydrogens     geom
_atom_sites_solution_primary     direct
_atom_sites_solution_secondary     difmap
_refine_ls_shift/su_max     0.001
_refine_ls_shift/su_mean     0.000
_refine_diff_density_max     0.529
_refine_diff_density_min     -0.322
_refine_ls_extinction_method     none
_refine_ls_extinction_coef     ?
loop_
    _atom_type_symbol
    _atom_type_description
    _atom_type_scat_dispersion_real
    _atom_type_scat_dispersion_imag
    _atom_type_scat_source
    'C' 'C' 0.0033 0.0016
                         'International Tables Vol C Tables 4.2.6.8 and 6.1.1.4'
    'H' 'H' 0.0000 0.0000
                         'International Tables Vol C Tables 4.2.6.8 and 6.1.1.4'
    'N' 'N' 0.0061 0.0033
                         'International Tables Vol C Tables 4.2.6.8 and 6.1.1.4'
_computing_data_collection     'APEX2 (Bruker, 2009)'
_computing_cell_refinement     'SAINT (Bruker, 2009)'
_computing_data_reduction     'SAINT (Bruker, 2009)'
_computing_structure_solution     'SHELXTL (Sheldrick, 2008)'
_computing_structure_refinement     'SHELXTL (Sheldrick, 2008)'
_computing_molecular_graphics     'SHELXTL (Sheldrick, 2008)'
_computing_publication_material
;
SHELXTL (Sheldrick, 2008) and PLATON (Spek, 2009)
;
loop_
    _atom_site_type_symbol
    _atom_site_label
    _atom_site_fract_x
    _atom_site_fract_y
    _atom_site_fract_z
    _atom_site_U_iso_or_equiv
    _atom_site_adp_type
    _atom_site_calc_flag
    _atom_site_refinement_flags
    _atom_site_occupancy
    _atom_site_disorder_assembly
    _atom_site_disorder_group
    N N3 0.66263(12) 0.41343(6) 0.40530(5) 0.01739(12) Uani d . 1 . .
    N N2 0.83913(11) 0.28950(6) 0.28779(4) 0.01494(11) Uani d . 1 . .
    N N1 0.29129(11) 0.04458(6) 0.39588(4) 0.01382(11) Uani d . 1 . .
    N N4 0.27467(12) 0.27155(7) 0.49606(5) 0.01719(12) Uani d . 1 . .
    N N5 0.09896(12) 0.21044(7) 0.54799(5) 0.01683(11) Uani d . 1 . .
    C C9 0.66447(12) 0.18519(7) 0.31040(5) 0.01294(11) Uani d . 1 . .
    C C1 0.58776(12) 0.02794(7) 0.27674(5) 0.01284(11) Uani d . 1 . .
    C C2 0.68633(13) -0.06582(7) 0.20610(5) 0.01545(12) Uani d . 1 . .
    C C3 0.60210(14) -0.21733(7) 0.18278(5) 0.01727(13) Uani d . 1 . .
    C C4 0.41445(14) -0.27919(7) 0.22854(6) 0.01769(13) Uani d . 1 . .
    C C5 0.31322(13) -0.19005(7) 0.29698(5) 0.01611(12) Uani d . 1 . .
    C C6 0.39780(12) -0.03437(7) 0.32402(5) 0.01301(11) Uani d . 1 . .
    C C7 0.37122(12) 0.18938(7) 0.42576(5) 0.01334(11) Uani d . 1 . .
    C C8 0.55945(13) 0.26428(7) 0.38309(5) 0.01385(11) Uani d . 1 . .
    C C10 0.82902(15) 0.42279(7) 0.34703(5) 0.01813(13) Uani d . 1 . .
    C C11 1.00391(12) 0.26889(7) 0.21544(5) 0.01498(12) Uani d . 1 . .
    C C12 0.86854(13) 0.26095(7) 0.10230(5) 0.01536(12) Uani d . 1 . .
    C C13 1.04956(16) 0.22187(9) 0.03277(6) 0.02337(15) Uani d . 1 . .
    C C14 0.77216(15) 0.40809(8) 0.08500(6) 0.02100(14) Uani d . 1 . .
    H H12 0.714(2) 0.1783(13) 0.0858(9) 0.022(3) Uiso d . 1 . .
    H H5 0.188(2) -0.2330(14) 0.3351(9) 0.023(3) Uiso d . 1 . .
    H H11A 1.082(2) 0.1765(14) 0.2249(9) 0.021(3) Uiso d . 1 . .
    H H11B 1.135(2) 0.3583(12) 0.2340(8) 0.016(2) Uiso d . 1 . .
    H H3 0.684(3) -0.2852(15) 0.1362(10) 0.030(3) Uiso d . 1 . .
    H H14A 0.647(2) 0.4297(15) 0.1284(10) 0.028(3) Uiso d . 1 . .
    H H2 0.824(3) -0.0234(15) 0.1744(10) 0.028(3) Uiso d . 1 . .
    H H14B 0.684(2) 0.4015(15) 0.0128(10) 0.027(3) Uiso d . 1 . .
    H H13A 1.198(3) 0.3048(16) 0.0476(10) 0.035(3) Uiso d . 1 . .
    H H13B 0.967(3) 0.2083(16) -0.0425(11) 0.042(4) Uiso d . 1 . .
    H H14C 0.914(3) 0.4902(15) 0.1002(10) 0.027(3) Uiso d . 1 . .
    H H2N5 -0.034(3) 0.1553(16) 0.5007(11) 0.034(3) Uiso d . 1 . .
    H H1N5 0.168(2) 0.1427(14) 0.5847(9) 0.026(3) Uiso d . 1 . .
    H H4 0.351(3) -0.3897(15) 0.2119(11) 0.033(3) Uiso d . 1 . .
    H H1N4 0.338(3) 0.3668(17) 0.5163(11) 0.039(4) Uiso d . 1 . .
    H H10 0.947(2) 0.5153(13) 0.3482(9) 0.023(3) Uiso d . 1 . .
    H H13C 1.111(3) 0.1258(16) 0.0456(11) 0.036(3) Uiso d . 1 . .
loop_
    _atom_site_aniso_label
    _atom_site_aniso_U_11
    _atom_site_aniso_U_22
    _atom_site_aniso_U_33
    _atom_site_aniso_U_12
    _atom_site_aniso_U_13
    _atom_site_aniso_U_23
    N3 0.0241(3) 0.0107(2) 0.0180(2) -0.00015(19) 0.0094(2) -0.00037(18)
    N2 0.0186(2) 0.0106(2) 0.0163(2) -0.00019(17) 0.00804(18) 0.00044(17)
    N1 0.0166(2) 0.0107(2) 0.0146(2) 0.00162(17) 0.00618(18) -0.00006(16)
    N4 0.0236(3) 0.0116(2) 0.0184(2) 0.00107(19) 0.0123(2) -0.00060(18)
    N5 0.0190(3) 0.0158(2) 0.0174(2) 0.00174(19) 0.00878(19) 0.00190(18)
    C9 0.0160(3) 0.0101(2) 0.0132(2) 0.00083(19) 0.00551(19) 0.00118(17)
    C1 0.0152(3) 0.0103(2) 0.0134(2) 0.00142(18) 0.00501(19) 0.00076(18)
    C2 0.0191(3) 0.0117(2) 0.0168(3) 0.0018(2) 0.0085(2) 0.00019(19)
    C3 0.0211(3) 0.0121(2) 0.0196(3) 0.0017(2) 0.0096(2) -0.0009(2)
    C4 0.0209(3) 0.0107(2) 0.0215(3) 0.0000(2) 0.0091(2) -0.0015(2)
    C5 0.0180(3) 0.0112(2) 0.0195(3) -0.0001(2) 0.0082(2) -0.0001(2)
    C6 0.0145(2) 0.0109(2) 0.0140(2) 0.00148(18) 0.00531(19) 0.00056(18)
    C7 0.0164(3) 0.0112(2) 0.0131(2) 0.00201(19) 0.00547(19) 0.00073(18)
    C8 0.0180(3) 0.0106(2) 0.0135(2) 0.00126(19) 0.00616(19) 0.00052(18)
    C10 0.0244(3) 0.0108(2) 0.0195(3) -0.0011(2) 0.0096(2) -0.0006(2)
    C11 0.0157(3) 0.0136(2) 0.0166(2) 0.0008(2) 0.0067(2) 0.00201(19)
    C12 0.0174(3) 0.0133(2) 0.0162(2) 0.0012(2) 0.0064(2) 0.00193(19)
    C13 0.0275(4) 0.0252(3) 0.0210(3) 0.0058(3) 0.0129(3) 0.0032(2)
    C14 0.0244(3) 0.0170(3) 0.0226(3) 0.0049(2) 0.0055(2) 0.0048(2)
_geom_special_details
;
All e.s.d.'s (except the e.s.d. in the dihedral angle between two l.s. planes)
are estimated using the full covariance matrix. The cell e.s.d.'s are taken
into account individually in the estimation of e.s.d.'s in distances, angles
and torsion angles; correlations between e.s.d.'s in cell parameters are only
used when they are defined by crystal symmetry. An approximate (isotropic)
treatment of cell e.s.d.'s is used for estimating e.s.d.'s involving l.s.
planes.
;
loop_
    _geom_bond_atom_site_label_1
    _geom_bond_atom_site_label_2
    _geom_bond_site_symmetry_2
    _geom_bond_distance
    _geom_bond_publ_flag
    N3 C10 . 1.3179(9) ?
    N3 C8 . 1.3821(8) ?
    N2 C10 . 1.3687(9) ?
    N2 C9 . 1.3828(8) ?
    N2 C11 . 1.4590(9) ?
    N1 C7 . 1.3236(8) ?
    N1 C6 . 1.3820(8) ?
    N4 C7 . 1.3484(8) ?
    N4 N5 . 1.4085(9) ?
    N4 H1N4 . 0.883(15) ?
    N5 H2N5 . 0.909(14) ?
    N5 H1N5 . 0.909(13) ?
    C9 C8 . 1.3854(9) ?
    C9 C1 . 1.4314(9) ?
    C1 C2 . 1.4138(9) ?
    C1 C6 . 1.4302(9) ?
    C2 C3 . 1.3795(9) ?
    C2 H2 . 1.008(14) ?
    C3 C4 . 1.4058(10) ?
    C3 H3 . 1.020(13) ?
    C4 C5 . 1.3798(9) ?
    C4 H4 . 1.008(14) ?
    C5 C6 . 1.4170(9) ?
    C5 H5 . 1.011(12) ?
    C7 C8 . 1.4322(9) ?
    C10 H10 . 1.002(12) ?
    C11 C12 . 1.5315(9) ?
    C11 H11A . 0.999(12) ?
    C11 H11B . 0.993(11) ?
    C12 C14 . 1.5258(10) ?
    C12 C13 . 1.5282(10) ?
    C12 H12 . 1.037(12) ?
    C13 H13A . 1.014(14) ?
    C13 H13B . 1.000(14) ?
    C13 H13C . 0.998(14) ?
    C14 H14A . 1.001(13) ?
    C14 H14B . 0.978(13) ?
    C14 H14C . 0.985(14) ?
loop_
    _geom_angle_atom_site_label_1
    _geom_angle_atom_site_label_2
    _geom_angle_atom_site_label_3
    _geom_angle_site_symmetry_1
    _geom_angle_site_symmetry_3
    _geom_angle
    _geom_angle_publ_flag
    C10 N3 C8 . . 103.93(5) ?
    C10 N2 C9 . . 106.32(6) ?
    C10 N2 C11 . . 124.73(6) ?
    C9 N2 C11 . . 128.95(5) ?
    C7 N1 C6 . . 118.55(6) ?
    C7 N4 N5 . . 123.58(6) ?
    C7 N4 H1N4 . . 118.2(10) ?
    N5 N4 H1N4 . . 117.8(10) ?
    N4 N5 H2N5 . . 109.3(9) ?
    N4 N5 H1N5 . . 109.3(8) ?
    H2N5 N5 H1N5 . . 104.1(12) ?
    N2 C9 C8 . . 105.04(5) ?
    N2 C9 C1 . . 134.08(6) ?
    C8 C9 C1 . . 120.87(6) ?
    C2 C1 C6 . . 119.84(6) ?
    C2 C1 C9 . . 126.25(6) ?
    C6 C1 C9 . . 113.89(6) ?
    C3 C2 C1 . . 120.58(6) ?
    C3 C2 H2 . . 119.1(7) ?
    C1 C2 H2 . . 120.3(7) ?
    C2 C3 C4 . . 119.88(6) ?
    C2 C3 H3 . . 120.0(8) ?
    C4 C3 H3 . . 120.0(8) ?
    C5 C4 C3 . . 120.75(6) ?
    C5 C4 H4 . . 118.6(8) ?
    C3 C4 H4 . . 120.6(8) ?
    C4 C5 C6 . . 120.97(6) ?
    C4 C5 H5 . . 122.2(7) ?
    C6 C5 H5 . . 116.6(7) ?
    N1 C6 C5 . . 116.69(6) ?
    N1 C6 C1 . . 125.32(6) ?
    C5 C6 C1 . . 117.98(6) ?
    N1 C7 N4 . . 120.99(6) ?
    N1 C7 C8 . . 121.10(6) ?
    N4 C7 C8 . . 117.90(6) ?
    N3 C8 C9 . . 111.27(6) ?
    N3 C8 C7 . . 128.47(6) ?
    C9 C8 C7 . . 120.25(6) ?
    N3 C10 N2 . . 113.44(6) ?
    N3 C10 H10 . . 124.7(7) ?
    N2 C10 H10 . . 121.7(7) ?
    N2 C11 C12 . . 113.35(6) ?
    N2 C11 H11A . . 108.6(7) ?
    C12 C11 H11A . . 110.6(7) ?
    N2 C11 H11B . . 106.1(6) ?
    C12 C11 H11B . . 107.6(6) ?
    H11A C11 H11B . . 110.5(9) ?
    C14 C12 C13 . . 111.16(6) ?
    C14 C12 C11 . . 110.90(5) ?
    C13 C12 C11 . . 108.94(6) ?
    C14 C12 H12 . . 107.7(6) ?
    C13 C12 H12 . . 110.1(7) ?
    C11 C12 H12 . . 108.0(6) ?
    C12 C13 H13A . . 109.6(8) ?
    C12 C13 H13B . . 112.4(9) ?
    H13A C13 H13B . . 108.1(11) ?
    C12 C13 H13C . . 109.9(8) ?
    H13A C13 H13C . . 109.8(12) ?
    H13B C13 H13C . . 106.9(12) ?
    C12 C14 H14A . . 110.3(7) ?
    C12 C14 H14B . . 110.4(8) ?
    H14A C14 H14B . . 106.7(10) ?
    C12 C14 H14C . . 110.4(8) ?
    H14A C14 H14C . . 111.1(11) ?
    H14B C14 H14C . . 107.9(11) ?
loop_
    _geom_torsion_atom_site_label_1
    _geom_torsion_atom_site_label_2
    _geom_torsion_atom_site_label_3
    _geom_torsion_atom_site_label_4
    _geom_torsion_site_symmetry_1
    _geom_torsion_site_symmetry_2
    _geom_torsion_site_symmetry_3
    _geom_torsion_site_symmetry_4
    _geom_torsion
    _geom_torsion_publ_flag
    C10 N2 C9 C8 . . . . -0.05(7) ?
    C11 N2 C9 C8 . . . . -179.38(6) ?
    C10 N2 C9 C1 . . . . -178.69(7) ?
    C11 N2 C9 C1 . . . . 1.98(12) ?
    N2 C9 C1 C2 . . . . 0.80(12) ?
    C8 C9 C1 C2 . . . . -177.67(6) ?
    N2 C9 C1 C6 . . . . 178.97(7) ?
    C8 C9 C1 C6 . . . . 0.50(9) ?
    C6 C1 C2 C3 . . . . -0.43(10) ?
    C9 C1 C2 C3 . . . . 177.64(6) ?
    C1 C2 C3 C4 . . . . 0.77(11) ?
    C2 C3 C4 C5 . . . . -0.14(11) ?
    C3 C4 C5 C6 . . . . -0.84(11) ?
    C7 N1 C6 C5 . . . . 177.81(6) ?
    C7 N1 C6 C1 . . . . -1.08(10) ?
    C4 C5 C6 N1 . . . . -177.81(6) ?
    C4 C5 C6 C1 . . . . 1.16(10) ?
    C2 C1 C6 N1 . . . . 178.35(6) ?
    C9 C1 C6 N1 . . . . 0.05(10) ?
    C2 C1 C6 C5 . . . . -0.52(10) ?
    C9 C1 C6 C5 . . . . -178.82(6) ?
    C6 N1 C7 N4 . . . . -179.65(6) ?
    C6 N1 C7 C8 . . . . 1.52(10) ?
    N5 N4 C7 N1 . . . . 4.70(11) ?
    N5 N4 C7 C8 . . . . -176.43(6) ?
    C10 N3 C8 C9 . . . . -0.50(8) ?
    C10 N3 C8 C7 . . . . 178.70(7) ?
    N2 C9 C8 N3 . . . . 0.34(8) ?
    C1 C9 C8 N3 . . . . 179.20(6) ?
    N2 C9 C8 C7 . . . . -178.94(6) ?
    C1 C9 C8 C7 . . . . -0.07(10) ?
    N1 C7 C8 N3 . . . . 179.87(6) ?
    N4 C7 C8 N3 . . . . 1.00(11) ?
    N1 C7 C8 C9 . . . . -0.99(10) ?
    N4 C7 C8 C9 . . . . -179.86(6) ?
    C8 N3 C10 N2 . . . . 0.48(8) ?
    C9 N2 C10 N3 . . . . -0.28(8) ?
    C11 N2 C10 N3 . . . . 179.09(6) ?
    C10 N2 C11 C12 . . . . -101.17(8) ?
    C9 N2 C11 C12 . . . . 78.06(8) ?
    N2 C11 C12 C14 . . . . 63.65(7) ?
    N2 C11 C12 C13 . . . . -173.69(6) ?
loop_
    _geom_hbond_atom_site_label_D
    _geom_hbond_atom_site_label_H
    _geom_hbond_atom_site_label_A
    _geom_hbond_site_symmetry_A
    _geom_hbond_distance_DH
    _geom_hbond_distance_HA
    _geom_hbond_distance_DA
    _geom_hbond_angle_DHA
    _geom_hbond_publ_flag
    N4 H1N4 N3 2_666 0.883(16) 2.130(15) 2.9429(9) 152.9(15) yes
    C5 H5 N5 2_556 1.012(12) 2.437(11) 3.3700(10) 152.9(10) yes
