# Supplementary material for: 4-Hydrazinyl-1-isobutyl-1H-imidazo[4,5-c]quinoline
Source: Acta Crystallogr Sect E Struct Rep Online. 2011 Jan 15;67(Pt 2):o406. doi: 10.1107/S1600536811001553 (PMC3051739; doi:10.1107/S1600536811001553)
Supplement: Supplementary file 2 [file e-67-0o406-Isup2.hkl]

# 
# h,k,l, Fc-squared, Fo-squared, sigma(Fo-squared) and status flag 
# 
data_I
_shelx_title ' mo_gkn1_0m in P-1 (100K)' 
_shelx_refln_list_code          4 
_shelx_F_calc_maximum      125.93 
_exptl_crystal_F_000       272.00 
_reflns_d_resolution_high  0.6102 
 
loop_ 
 _symmetry_equiv_pos_as_xyz 
 'x, y, z' 
 '-x, -y, -z' 
 
_cell_length_a     5.4735 
_cell_length_b     9.1275 
_cell_length_c    13.3814 
_cell_angle_alpha  98.076 
_cell_angle_beta  101.787 
_cell_angle_gamma  96.269 
 
_shelx_F_squared_multiplier     1.000 
 
loop_ 
 _refln_index_h 
 _refln_index_k 
 _refln_index_l 
 _refln_F_squared_calc 
 _refln_F_squared_meas 
 _refln_F_squared_sigma 
 _refln_observed_status 
   1   0   0      292.35      326.87      6.58 o 
   3   0   0      512.61      545.16      7.26 o 
   4   0   0      259.36      292.58      4.61 o 
   5   0   0        5.29        6.02      0.36 o 
   6   0   0        1.07        1.01      0.22 o 
   7   0   0       59.85       60.82      1.38 o 
   8   0   0        2.93        2.07      0.40 o 
  -8   1   0        0.66        0.91      0.30 o 
  -7   1   0        6.05        5.27      0.34 o 
  -6   1   0        0.13        0.14      0.17 o 
  -5   1   0       22.24       20.89      0.66 o 
  -4   1   0       91.54       84.89      2.56 o 
  -3   1   0      206.55      218.41      4.15 o 
  -1   1   0     1594.09     1637.42     28.12 o 
   0   1   0      421.70      441.72      7.45 o 
   1   1   0       54.33       54.64      0.85 o 
   2   1   0        0.71        0.56      0.16 o 
   3   1   0      200.88      242.16      3.41 o 
   4   1   0      301.29      304.04      3.67 o 
   5   1   0       97.09       92.35      1.45 o 
   6   1   0       72.70       67.81      1.24 o 
   7   1   0       78.25       75.35      1.58 o 
   8   1   0        2.38        1.17      0.39 o 
  -8   2   0        5.97        5.01      0.65 o 
  -7   2   0        5.97        6.02      0.40 o 
  -6   2   0        0.00       -0.37      0.38 o 
  -5   2   0        5.71        6.39      0.32 o 
  -4   2   0       10.94       10.08      0.59 o 
  -3   2   0       13.30       14.01      0.60 o 
  -2   2   0       89.87       43.10      1.43 o 
  -1   2   0      215.47      220.62      3.68 o 
   0   2   0     3817.95     3881.68     79.17 o 
   1   2   0     2705.16     2672.66    182.64 o 
   2   2   0      366.68      408.93      4.89 o 
   3   2   0        7.56        8.63      0.87 o 
   4   2   0       34.23       37.99      1.16 o 
   5   2   0        7.72        7.67      0.36 o 
   6   2   0        3.72        2.22      0.32 o 
   7   2   0       10.90       10.24      0.57 o 
   8   2   0        4.44        4.41      0.71 o 
  -8   3   0        0.27        0.08      0.26 o 
  -7   3   0      175.97      170.71      2.40 o 
  -6   3   0      213.11      201.04      4.23 o 
  -5   3   0        6.47        7.02      0.50 o 
  -4   3   0        4.05        6.51      0.43 o 
  -3   3   0      124.34      135.04      2.81 o 
  -2   3   0        3.49        1.98      0.20 o 
   0   3   0       16.41       19.87      0.65 o 
   1   3   0        0.00        0.06      0.12 o 
   2   3   0       44.50       52.23      0.62 o 
   3   3   0       31.81       39.60      1.61 o 
   4   3   0       34.41       29.91      1.03 o 
   5   3   0       66.99       68.24      1.17 o 
   6   3   0       46.23       44.61      0.90 o 
   7   3   0        6.28        5.89      0.64 o 
   8   3   0        0.77        0.79      0.49 o 
  -8   4   0        7.96        6.75      0.65 o 
  -7   4   0      356.07      357.10      5.16 o 
  -6   4   0      157.78      157.34      2.19 o 
  -5   4   0        0.35        0.39      0.14 o 
  -4   4   0      171.50      179.29      2.35 o 
  -3   4   0      962.71     1000.18     13.31 o 
  -2   4   0       17.43        8.70      0.73 o 
  -1   4   0      381.99      419.68      5.05 o 
   0   4   0     2086.37     2591.66     38.82 o 
   1   4   0      332.88      406.28      3.72 o 
   2   4   0      435.67      516.35      4.41 o 
   3   4   0      836.77      852.65     10.09 o 
   4   4   0      377.38      373.00      5.66 o 
   5   4   0       50.35       48.90      1.23 o 
   6   4   0        0.10       -0.10      0.21 o 
   7   4   0        1.20        2.93      0.56 o 
   8   4   0       17.29       19.42      1.61 o 
  -8   5   0        1.33        1.20      0.34 o 
  -7   5   0       13.63       12.98      0.58 o 
  -6   5   0       16.59       16.26      0.57 o 
  -5   5   0       12.70       11.78      0.58 o 
  -4   5   0      109.62      108.11      1.86 o 
  -3   5   0        8.71        4.52      0.74 o 
  -2   5   0       65.48       71.28      1.19 o 
  -1   5   0       82.76      107.19      1.25 o 
   0   5   0      736.70      856.02      8.03 o 
   1   5   0       69.34       88.17      1.31 o 
   2   5   0        7.68        8.21      0.31 o 
   3   5   0      636.90      639.96      6.29 o 
   4   5   0      673.66      624.31      8.89 o 
   5   5   0        9.31        8.82      0.61 o 
   6   5   0        4.03        3.12      0.56 o 
   7   5   0       86.25       88.81      2.39 o 
  -8   6   0        2.17        1.90      0.43 o 
  -7   6   0       13.65       13.92      1.07 o 
  -6   6   0        9.46        8.68      0.52 o 
  -5   6   0        4.14        3.26      0.34 o 
  -4   6   0       22.89       22.65      0.71 o 
  -3   6   0      167.70      159.34      2.60 o 
  -2   6   0      188.47      182.50      2.75 o 
  -1   6   0       17.69       19.60      0.35 o 
   0   6   0      528.45      625.14      6.86 o 
   1   6   0      153.49      151.38      1.51 o 
   2   6   0       24.75       28.02      0.43 o 
   3   6   0       32.43       38.58      0.66 o 
   4   6   0        2.68        4.47      0.48 o 
   5   6   0        0.43        0.74      0.36 o 
   6   6   0        0.86        1.24      0.37 o 
   7   6   0       15.75       16.83      2.01 o 
  -8   7   0        1.68        0.67      0.51 o 
  -7   7   0       24.42       23.27      0.92 o 
  -6   7   0        0.18        0.58      0.33 o 
  -5   7   0       57.17       53.58      1.29 o 
  -4   7   0        0.96        0.91      0.30 o 
  -3   7   0      149.41      143.80      2.94 o 
  -2   7   0        3.29        2.98      0.25 o 
  -1   7   0       14.15       17.59      0.35 o 
   0   7   0       65.77       67.59      0.94 o 
   1   7   0       12.85       16.36      0.36 o 
   2   7   0       60.54       62.05      0.79 o 
   3   7   0       58.80       58.91      1.02 o 
   4   7   0       12.50       10.82      0.53 o 
   5   7   0       57.21       57.44      1.62 o 
   6   7   0       18.68       20.34      1.25 o 
   7   7   0       18.85       18.87      1.30 o 
  -7   8   0       37.61       36.19      1.21 o 
  -6   8   0      110.77      103.94      2.15 o 
  -5   8   0       39.33       37.76      1.14 o 
  -4   8   0      235.61      234.66      4.51 o 
  -3   8   0      776.95      785.51     13.13 o 
  -2   8   0      209.25      213.61      2.89 o 
  -1   8   0      102.08      108.57      1.54 o 
   0   8   0      138.34      111.51      1.43 o 
   1   8   0      420.65      377.67      3.72 o 
   2   8   0       57.68       67.72      0.93 o 
   3   8   0       74.22       80.30      1.18 o 
   4   8   0       15.41       16.07      0.56 o 
   5   8   0        1.76        2.13      0.89 o 
   6   8   0        3.06        3.58      2.15 o 
  -7   9   0        1.31        0.89      0.57 o 
  -6   9   0       19.24       20.24      1.45 o 
  -5   9   0        3.66        4.07      0.74 o 
  -4   9   0       13.06       12.49      0.92 o 
  -3   9   0      378.04      377.49      6.92 o 
  -2   9   0      107.58      101.23      1.65 o 
  -1   9   0      159.07      159.19      2.38 o 
   0   9   0      282.00      262.81      2.93 o 
   1   9   0        0.22        2.83      0.25 o 
   2   9   0       11.16       12.37      0.50 o 
   3   9   0       59.47       64.70      1.25 o 
   4   9   0       54.52       55.94      1.11 o 
   5   9   0       14.37       15.75      1.21 o 
   6   9   0        2.13        0.60      0.90 o 
  -7  10   0       15.79       16.07      1.20 o 
  -6  10   0        1.09        0.49      0.53 o 
  -5  10   0        4.73        3.44      0.67 o 
  -4  10   0       17.05       16.52      1.51 o 
  -3  10   0       50.68       56.15      1.82 o 
  -2  10   0        1.26        1.25      0.39 o 
  -1  10   0        2.93        3.14      0.36 o 
   0  10   0       26.78       27.41      0.62 o 
   1  10   0        4.58        4.89      0.31 o 
   2  10   0       38.33       40.97      1.00 o 
   3  10   0       19.94       20.81      0.97 o 
   4  10   0       17.07       17.81      1.72 o 
   5  10   0        0.01       -0.03      0.62 o 
  -6  11   0       12.24       12.47      3.13 o 
  -5  11   0        0.20       -0.08      0.54 o 
  -4  11   0        0.00       -0.19      0.52 o 
  -3  11   0       15.13       13.34      1.09 o 
  -2  11   0       67.84       75.50      1.45 o 
  -1  11   0        6.62        6.02      0.60 o 
   0  11   0        4.03        2.96      0.34 o 
   1  11   0        0.08       -0.10      0.18 o 
   2  11   0       11.94       11.95      0.61 o 
   3  11   0        0.37        0.43      0.29 o 
   4  11   0        0.22       -0.05      0.54 o 
  -6  12   0       48.19       49.13      1.95 o 
  -5  12   0        0.00       -0.55      0.55 o 
  -4  12   0       17.65       18.47      1.35 o 
  -3  12   0       87.10       92.12      2.11 o 
  -2  12   0        5.83        6.04      0.58 o 
  -1  12   0       24.68       25.00      1.28 o 
   0  12   0       19.24       19.39      0.77 o 
   1  12   0       74.25       78.68      1.35 o 
   2  12   0       46.76       49.30      1.30 o 
   3  12   0       30.65       29.52      1.14 o 
   4  12   0        1.49        1.88      0.67 o 
  -5  13   0        6.45        8.95      1.10 o 
  -4  13   0        1.38        1.27      0.72 o 
  -3  13   0       43.59       42.79      1.44 o 
  -2  13   0       51.81       55.70      1.99 o 
  -1  13   0        6.12        6.63      0.83 o 
   0  13   0      330.95      350.99      5.55 o 
   1  13   0      153.43      164.01      2.29 o 
   2  13   0        2.62        2.70      0.49 o 
   3  13   0        5.74        4.30      1.01 o 
  -3  14   0        2.30        2.90      0.88 o 
  -2  14   0        0.27        0.18      0.66 o 
  -1  14   0       38.18       39.06      2.03 o 
   0  14   0        2.03        0.91      0.53 o 
   1  14   0        6.45        8.38      1.21 o 
  -1 -14   1      150.86      152.47      5.05 o 
   0 -14   1        3.97        3.15      0.62 o 
   1 -14   1        3.99        2.60      0.88 o 
   2 -14   1        8.28        6.54      1.02 o 
   3 -14   1        1.47        0.90      0.76 o 
   4 -14   1        0.61        0.03      0.74 o 
  -3 -13   1       45.40       42.85      1.40 o 
  -2 -13   1       18.34       17.74      1.01 o 
  -1 -13   1      121.60      131.52      2.43 o 
   0 -13   1      245.92      260.72      4.34 o 
   1 -13   1       63.58       71.84      2.01 o 
   2 -13   1       65.49       66.35      1.82 o 
   3 -13   1       73.79       76.91      1.97 o 
   4 -13   1        1.19        1.61      0.73 o 
   5 -13   1        0.32       -0.32      0.67 o 
  -4 -12   1        0.34       -0.46      0.46 o 
  -3 -12   1        1.29        1.21      0.50 o 
  -2 -12   1        8.74        7.90      0.76 o 
  -1 -12   1        0.03       -0.07      0.21 o 
   0 -12   1       89.59      101.00      1.87 o 
   1 -12   1       21.51       23.95      1.80 o 
   2 -12   1       12.52       12.50      1.20 o 
   3 -12   1        0.76        0.17      0.54 o 
   4 -12   1       10.34       11.00      1.11 o 
   5 -12   1        0.39       -0.45      1.14 o 
   6 -12   1        1.04        1.08      0.68 o 
  -5 -11   1        5.05        5.11      1.04 o 
  -4 -11   1        2.64        2.08      0.73 o 
  -3 -11   1        0.89        0.64      0.29 o 
  -2 -11   1       18.87       20.96      0.74 o 
  -1 -11   1       30.02       33.05      0.69 o 
   0 -11   1       21.52       21.63      0.75 o 
   1 -11   1        0.96        1.34      0.39 o 
   2 -11   1        0.78        1.16      0.46 o 
   3 -11   1        4.07        3.08      0.67 o 
   4 -11   1        2.39        1.82      0.63 o 
   5 -11   1       14.16       13.10      1.85 o 
   6 -11   1        2.35        3.34      0.99 o 
  -5 -10   1        4.45        5.22      0.78 o 
  -4 -10   1       47.75       51.77      2.48 o 
  -3 -10   1        1.43        1.42      0.29 o 
  -2 -10   1       25.72       27.67      0.74 o 
  -1 -10   1      159.42      161.92      1.89 o 
   0 -10   1        3.09        3.32      0.39 o 
   1 -10   1        3.25        1.73      0.35 o 
   2 -10   1       34.98       39.47      0.95 o 
   3 -10   1        0.33        0.13      0.43 o 
   4 -10   1       55.35       54.34      1.84 o 
   5 -10   1        7.78        7.65      0.85 o 
   6 -10   1        0.02        0.15      0.61 o 
   7 -10   1        0.01        0.28      0.57 o 
  -6  -9   1       66.55       76.45      3.54 o 
  -5  -9   1       78.72       81.29      2.51 o 
  -4  -9   1      109.08      119.96      1.84 o 
  -3  -9   1        0.02       -0.01      0.19 o 
  -2  -9   1       64.62       69.52      1.33 o 
  -1  -9   1        3.46        0.75      0.17 o 
   0  -9   1       37.71       30.95      0.93 o 
   1  -9   1      101.20       96.78      1.48 o 
   2  -9   1        9.99       10.05      0.49 o 
   3  -9   1      253.12      245.06      4.85 o 
   4  -9   1        0.57        0.44      0.60 o 
   5  -9   1        9.93       10.31      0.87 o 
   6  -9   1        5.01        5.57      0.64 o 
   7  -9   1        1.98        2.04      0.63 o 
  -6  -8   1       51.19       57.66      2.90 o 
  -5  -8   1        0.51        0.20      0.42 o 
  -4  -8   1        6.94        6.07      0.38 o 
  -3  -8   1       47.58       49.63      0.86 o 
  -2  -8   1        7.34        8.09      0.32 o 
  -1  -8   1       96.99      111.24      1.36 o 
   0  -8   1      601.20      584.86      7.68 o 
   1  -8   1        0.00        0.62      0.13 o 
   2  -8   1       48.28       42.71      0.89 o 
   3  -8   1      130.11      136.73      2.96 o 
   4  -8   1      105.20      102.12      2.06 o 
   5  -8   1        3.66        4.68      0.51 o 
   6  -8   1       21.01       19.10      1.42 o 
   7  -8   1        0.02        0.03      0.41 o 
  -7  -7   1       14.48       14.43      1.99 o 
  -6  -7   1        1.76        1.23      0.57 o 
  -5  -7   1        2.59        1.73      0.45 o 
  -4  -7   1        0.74        0.11      0.19 o 
  -3  -7   1       24.67       21.89      0.51 o 
  -2  -7   1      157.45      154.50      1.86 o 
  -1  -7   1       67.28       82.30      0.93 o 
   0  -7   1       65.54       62.03      0.79 o 
   1  -7   1       29.63       30.24      0.51 o 
   2  -7   1      125.65      132.24      2.20 o 
   3  -7   1       66.93       62.59      1.38 o 
   4  -7   1       94.96       88.94      1.76 o 
   5  -7   1       25.74       25.14      0.84 o 
   6  -7   1       17.05       16.71      0.75 o 
   7  -7   1        2.65        2.68      0.83 o 
   8  -7   1        5.50        5.97      1.02 o 
  -7  -6   1        0.40        0.34      0.54 o 
  -6  -6   1       45.06       46.84      1.41 o 
  -5  -6   1       44.95       40.53      1.23 o 
  -4  -6   1        9.61       10.62      0.66 o 
  -3  -6   1        0.66       -0.13      0.13 o 
  -2  -6   1        2.65        1.24      0.16 o 
  -1  -6   1        6.30        5.13      0.22 o 
   0  -6   1      127.29      137.58      1.48 o 
   1  -6   1      603.09      681.90      7.14 o 
   2  -6   1       43.15       49.55      0.79 o 
   3  -6   1        6.41        4.50      0.38 o 
   4  -6   1       26.44       23.95      0.72 o 
   5  -6   1        1.01        0.80      0.30 o 
   6  -6   1        0.14       -0.19      0.49 o 
   7  -6   1        1.04        0.86      0.48 o 
   8  -6   1        0.29       -0.34      0.43 o 
  -7  -5   1       35.46       38.77      1.53 o 
  -6  -5   1       82.58       93.19      1.64 o 
  -5  -5   1        1.71        1.04      0.49 o 
  -4  -5   1      516.40      531.26      7.67 o 
  -3  -5   1      391.63      346.11      3.54 o 
  -2  -5   1      160.55      178.95      1.74 o 
  -1  -5   1      199.25      234.42      2.76 o 
   0  -5   1        1.08        1.96      0.14 o 
   1  -5   1       74.86       81.56      1.23 o 
   2  -5   1      162.27      171.29      2.25 o 
   4  -5   1       45.96       44.09      0.92 o 
   5  -5   1       25.21       25.11      1.59 o 
   6  -5   1       56.53       52.54      1.00 o 
   7  -5   1       20.68       20.78      0.77 o 
   8  -5   1        4.63        3.93      0.56 o 
  -8  -4   1        7.00        6.79      0.76 o 
  -7  -4   1       71.49       81.13      2.18 o 
  -6  -4   1        9.22        9.02      0.55 o 
  -5  -4   1        0.75        0.14      0.25 o 
  -4  -4   1       79.23       72.46      1.49 o 
  -3  -4   1      289.43      303.52      3.82 o 
  -2  -4   1        4.02        3.91      0.23 o 
  -1  -4   1      473.57      566.23      6.41 o 
   0  -4   1      105.48      132.81      2.49 o 
   1  -4   1      249.37      285.61      3.58 o 
   2  -4   1      594.19      582.56     12.09 o 
   3  -4   1       97.24      111.04      1.96 o 
   4  -4   1      151.67      149.64      2.26 o 
   5  -4   1        0.00        0.02      0.14 o 
   6  -4   1       10.67       10.78      0.43 o 
   7  -4   1        1.86        2.88      0.32 o 
   8  -4   1        0.61        1.25      0.52 o 
  -8  -3   1        0.14       -0.07      0.56 o 
  -7  -3   1       24.11       25.25      0.94 o 
  -6  -3   1        1.37        1.76      0.27 o 
  -5  -3   1       77.30       79.00      1.28 o 
  -4  -3   1       82.65       85.02      1.58 o 
  -2  -3   1      280.69      316.18      3.13 o 
  -1  -3   1      404.88      471.98      6.53 o 
   0  -3   1        8.45        5.68      0.37 o 
   1  -3   1        0.25        0.00      0.04 o 
   2  -3   1        1.53        2.78      0.22 o 
   3  -3   1        0.85        0.74      0.14 o 
   4  -3   1       31.34       31.65      0.56 o 
   5  -3   1       68.92       68.53      1.07 o 
   6  -3   1       55.42       53.69      0.95 o 
   7  -3   1       30.23       30.22      0.89 o 
   8  -3   1        0.02       -0.23      0.28 o 
  -8  -2   1        0.56       -0.35      0.64 o 
  -7  -2   1       16.55       15.97      0.72 o 
  -6  -2   1       79.26       81.13      1.68 o 
  -5  -2   1      121.39      115.87      1.63 o 
  -4  -2   1        0.00       -0.05      0.15 o 
  -3  -2   1       51.79       63.17      1.13 o 
  -2  -2   1       70.96       90.82      1.69 o 
  -1  -2   1      138.04      139.16      2.53 o 
   0  -2   1      667.83      727.44     12.17 o 
   1  -2   1      428.24      435.68      6.02 o 
   2  -2   1       29.46       26.92      1.14 o 
   3  -2   1       34.52       39.54      0.75 o 
   4  -2   1       23.11       23.22      0.97 o 
   5  -2   1       15.37       15.19      0.39 o 
   6  -2   1        3.31        2.99      0.25 o 
   7  -2   1        3.91        3.45      0.31 o 
   8  -2   1        0.51        0.80      0.30 o 
  -8  -1   1        0.59        0.27      0.35 o 
  -7  -1   1       33.76       33.22      0.94 o 
  -6  -1   1       93.89       89.01      1.48 o 
  -5  -1   1        0.90        0.53      0.19 o 
  -4  -1   1        9.06       12.75      0.31 o 
  -3  -1   1      289.59      312.88      4.28 o 
  -1  -1   1     3630.25     3604.42     53.15 o 
   0  -1   1      212.70      211.52      3.59 o 
   1  -1   1        6.60        1.89      0.24 o 
   2  -1   1       97.08        0.05      0.07 o 
   3  -1   1        8.36        7.60      0.23 o 
   4  -1   1        8.83        7.09      0.26 o 
   5  -1   1       16.30       16.46      0.44 o 
   6  -1   1      173.85      179.82      2.48 o 
   7  -1   1       48.29       49.89      1.01 o 
   8  -1   1        0.22        0.10      0.30 o 
  -8   0   1        9.34        9.29      1.56 o 
  -7   0   1       21.81       20.92      0.64 o 
  -6   0   1        1.59        1.04      0.22 o 
  -5   0   1      157.10      161.05      2.60 o 
  -4   0   1      173.38      190.54      2.84 o 
  -3   0   1      201.83      227.32      4.25 o 
  -2   0   1       27.04       31.69      0.77 o 
  -1   0   1       21.73       21.29      0.50 o 
   0   0   1     1806.73     1685.02     22.57 o 
   1   0   1     3873.42     3638.06    111.87 o 
   3   0   1       17.36       17.69      0.34 o 
   4   0   1        0.09        0.20      0.18 o 
   5   0   1        2.50        1.82      0.22 o 
   6   0   1        5.91        6.10      0.37 o 
   7   0   1        2.33        1.54      0.36 o 
   8   0   1        0.01        0.89      0.61 o 
  -8   1   1        3.82        2.37      0.34 o 
  -7   1   1       32.95       30.78      0.72 o 
  -6   1   1        0.31        0.01      0.32 o 
  -5   1   1       10.53       13.50      0.99 o 
  -4   1   1       42.17       46.25      1.29 o 
  -3   1   1       41.47       45.18      1.15 o 
  -2   1   1        4.77        4.99      0.29 o 
  -1   1   1      469.93      456.63      7.89 o 
   0   1   1     1684.80     1625.69     26.93 o 
   3   1   1        3.82        4.50      0.21 o 
   4   1   1        0.22        0.41      0.11 o 
   5   1   1        2.50        2.12      0.18 o 
   6   1   1       55.14       55.28      1.09 o 
   7   1   1       67.29       72.14      1.38 o 
   8   1   1       17.18       18.78      1.30 o 
  -8   2   1        0.02        0.10      0.24 o 
  -7   2   1        9.99        9.68      0.94 o 
  -6   2   1        0.04       -0.12      0.36 o 
  -5   2   1        1.40        1.01      0.41 o 
  -4   2   1       18.19       17.72      0.81 o 
  -3   2   1       66.60       64.45      1.52 o 
  -2   2   1      129.74       39.61      1.32 o 
  -1   2   1        7.60        8.82      0.22 o 
   0   2   1      832.49      846.14     11.50 o 
   1   2   1        0.12       -0.01      0.07 o 
   2   2   1      448.56      500.58      5.84 o 
   3   2   1       27.13       28.85      1.16 o 
   4   2   1       13.74       13.17      0.43 o 
   5   2   1       18.61       22.07      0.55 o 
   6   2   1        7.15        6.15      0.31 o 
   7   2   1        2.84        3.40      0.60 o 
   8   2   1        2.98        2.25      0.56 o 
  -8   3   1        5.83        5.74      0.48 o 
  -7   3   1       42.98       42.28      1.01 o 
  -6   3   1       48.52       46.96      1.85 o 
  -5   3   1       79.96       78.75      2.08 o 
  -4   3   1        2.77        1.94      0.66 o 
  -3   3   1       28.70       32.74      0.66 o 
  -2   3   1       46.74       48.60      1.08 o 
   0   3   1        3.85        7.05      0.53 o 
   1   3   1       90.78       91.65      1.44 o 
   2   3   1      114.67      129.55      1.51 o 
   4   3   1       50.13       54.73      2.19 o 
   5   3   1       17.65       16.71      0.66 o 
   6   3   1       54.65       53.58      1.03 o 
   7   3   1       10.84        9.24      0.66 o 
   8   3   1       12.02       15.25      1.41 o 
  -8   4   1        7.00        7.95      0.45 o 
  -7   4   1      109.56      112.44      2.56 o 
  -6   4   1      156.39      149.66      3.63 o 
  -5   4   1       16.80       14.62      0.60 o 
  -4   4   1      107.59      104.67      1.45 o 
  -3   4   1       57.45       62.06      1.33 o 
  -2   4   1        2.55        2.01      0.27 o 
  -1   4   1       26.77       33.36      0.83 o 
   0   4   1       11.74       18.60      0.55 o 
   1   4   1       15.71       25.75      0.43 o 
   2   4   1       15.90       16.74      0.36 o 
   3   4   1       38.73       50.82      0.75 o 
   4   4   1       32.30       25.43      1.04 o 
   5   4   1        1.07        0.85      0.34 o 
   6   4   1        0.56        0.17      0.32 o 
   7   4   1        6.54        6.37      0.74 o 
  -8   5   1        0.02       -0.04      0.29 o 
  -7   5   1        4.13        2.95      1.08 o 
  -6   5   1       20.66       20.23      1.32 o 
  -5   5   1        0.56        0.71      0.19 o 
  -4   5   1       22.18       19.94      1.06 o 
  -3   5   1       21.94       22.02      0.92 o 
  -2   5   1        0.00       -0.07      0.07 o 
  -1   5   1      158.73      170.57      2.08 o 
   0   5   1      261.17      307.34      3.44 o 
   1   5   1        0.03        0.06      0.08 o 
   2   5   1        2.11        2.57      0.19 o 
   3   5   1       15.28       18.30      0.41 o 
   4   5   1       49.38       46.55      1.20 o 
   5   5   1       17.84       19.32      0.82 o 
   6   5   1       51.11       54.87      1.18 o 
   7   5   1       39.11       43.18      1.87 o 
  -8   6   1        0.12        0.22      0.45 o 
  -7   6   1       39.42       41.43      1.08 o 
  -6   6   1       18.70       18.57      0.69 o 
  -5   6   1       11.22        9.23      0.52 o 
  -4   6   1        0.01       -0.30      0.30 o 
  -3   6   1       26.69       30.30      0.92 o 
  -2   6   1       39.66       38.27      0.94 o 
  -1   6   1      150.98      157.77      1.67 o 
   0   6   1       48.11       58.12      0.77 o 
   1   6   1       45.70       45.99      0.59 o 
   2   6   1        2.35        0.74      0.11 o 
   3   6   1        7.02        6.54      0.30 o 
   4   6   1        0.12        0.08      0.17 o 
   5   6   1        1.33        0.86      0.38 o 
   6   6   1       17.71       19.77      1.10 o 
   7   6   1        1.51        1.69      0.94 o 
  -8   7   1       10.91       12.44      1.18 o 
  -7   7   1       26.44       27.35      1.35 o 
  -6   7   1        0.28        0.38      0.33 o 
  -5   7   1        2.43        2.24      0.38 o 
  -4   7   1        2.18        1.59      0.32 o 
  -3   7   1        9.10        7.50      0.76 o 
  -2   7   1        7.47        7.88      0.36 o 
  -1   7   1        8.03        7.22      0.25 o 
   0   7   1        0.21        0.02      0.10 o 
   1   7   1      132.11      140.24      1.47 o 
   2   7   1       39.43       38.17      0.58 o 
   3   7   1        7.71        8.07      0.35 o 
   4   7   1        1.33        1.32      0.37 o 
   5   7   1       17.11       17.95      0.90 o 
   6   7   1        0.23        0.45      0.52 o 
  -8   8   1        2.29        2.35      0.63 o 
  -7   8   1        0.81        0.41      0.45 o 
  -6   8   1        0.98       -0.15      0.37 o 
  -5   8   1      100.42      106.09      2.47 o 
  -4   8   1       52.41       51.59      1.56 o 
  -3   8   1       68.97       65.63      2.67 o 
  -2   8   1        8.20        7.88      0.42 o 
  -1   8   1        1.25        0.99      0.23 o 
   0   8   1       54.89       56.65      0.88 o 
   1   8   1        0.10        0.18      0.14 o 
   2   8   1        0.00        0.15      0.14 o 
   3   8   1        5.60        4.10      0.29 o 
   4   8   1        8.98        9.00      0.45 o 
   5   8   1       26.33       27.62      1.37 o 
   6   8   1        7.46        8.42      0.95 o 
  -7   9   1       10.21       12.57      1.00 o 
  -6   9   1       13.56       14.19      1.02 o 
  -5   9   1       24.63       24.33      1.76 o 
  -4   9   1       12.18       11.67      0.90 o 
  -3   9   1       13.84       13.29      1.17 o 
  -2   9   1        1.59        1.15      0.38 o 
  -1   9   1       47.63       48.08      1.04 o 
   0   9   1       32.33       30.89      0.69 o 
   1   9   1        0.57        0.22      0.15 o 
   2   9   1       76.49       77.83      1.44 o 
   3   9   1        1.47        0.72      0.24 o 
   4   9   1        1.40        1.16      0.28 o 
   5   9   1        1.85        1.23      0.46 o 
  -7  10   1        0.72        1.21      0.64 o 
  -6  10   1        1.69        1.98      0.59 o 
  -5  10   1       20.19       20.31      1.17 o 
  -4  10   1       40.91       37.85      1.51 o 
  -3  10   1        3.38        4.22      0.65 o 
  -2  10   1        0.00       -0.08      0.22 o 
  -1  10   1        4.27        4.76      0.41 o 
   0  10   1        1.96        2.59      0.24 o 
   1  10   1        0.36        0.50      0.19 o 
   2  10   1       42.26       45.08      1.24 o 
   3  10   1        8.44        9.84      0.58 o 
   4  10   1       12.94       10.39      0.72 o 
   5  10   1       12.49       10.95      1.33 o 
  -6  11   1       11.09       12.74      1.14 o 
  -5  11   1        0.27       -0.47      0.47 o 
  -4  11   1       29.12       30.58      1.45 o 
  -3  11   1        1.27        1.89      0.67 o 
  -2  11   1        0.02       -0.26      0.26 o 
  -1  11   1        8.69        8.73      0.70 o 
   0  11   1        0.32        0.66      0.21 o 
   1  11   1        1.43        1.24      0.25 o 
   2  11   1       25.06       25.38      0.81 o 
   3  11   1        3.39        3.02      0.39 o 
   4  11   1        1.61        0.93      0.61 o 
  -6  12   1       18.95       22.28      1.49 o 
  -5  12   1        9.30        8.85      1.03 o 
  -4  12   1        7.74        8.71      1.00 o 
  -3  12   1        5.25        4.38      0.74 o 
  -2  12   1        0.03       -0.32      0.32 o 
  -1  12   1       13.94       13.33      0.99 o 
   0  12   1       17.29       19.80      0.84 o 
   1  12   1       58.52       62.88      1.57 o 
   2  12   1       46.28       46.53      2.94 o 
   3  12   1        8.48        8.35      0.69 o 
  -5  13   1        6.00        5.68      0.96 o 
  -4  13   1        0.72       -0.09      0.62 o 
  -3  13   1        9.70        9.77      0.82 o 
  -2  13   1        1.59        0.45      0.65 o 
  -1  13   1        0.21        0.15      0.46 o 
   0  13   1       12.39       11.93      0.76 o 
   1  13   1        0.22        0.86      0.66 o 
   2  13   1       34.97       33.01      2.28 o 
  -3  14   1       26.29       26.60      1.82 o 
  -2  14   1        5.94        6.48      1.02 o 
  -1  14   1       18.27       19.26      1.47 o 
   0  14   1       22.16       26.77      1.24 o 
   1  14   1        2.32        1.46      0.74 o 
  -2 -14   2        1.16        0.90      0.41 o 
  -1 -14   2        2.05        1.05      0.78 o 
   0 -14   2        6.31        4.90      0.70 o 
   1 -14   2      100.92      100.07      3.57 o 
   2 -14   2        0.03       -0.18      0.60 o 
   3 -14   2       32.86       32.25      2.01 o 
   4 -14   2        5.93        5.70      1.04 o 
  -3 -13   2        1.98        1.18      0.50 o 
  -2 -13   2       61.94       61.80      3.40 o 
  -1 -13   2        6.89        5.81      0.39 o 
   0 -13   2       20.78       19.88      0.91 o 
   1 -13   2        1.25        0.46      0.42 o 
   2 -13   2       23.66       23.86      1.52 o 
   3 -13   2        1.12        0.37      0.47 o 
   4 -13   2        3.05        1.82      0.77 o 
   5 -13   2       13.85       15.23      1.31 o 
  -4 -12   2        4.54        4.42      0.91 o 
  -3 -12   2        0.20        0.29      0.35 o 
  -2 -12   2        1.56        1.12      0.34 o 
  -1 -12   2       69.35       71.72      1.21 o 
   0 -12   2        4.56        5.29      0.48 o 
   1 -12   2       17.34       18.13      0.98 o 
   2 -12   2       11.93       11.57      0.80 o 
   3 -12   2        0.60        0.24      0.41 o 
   4 -12   2        7.21        8.07      0.99 o 
   5 -12   2        1.31        1.05      0.67 o 
  -5 -11   2       25.73       26.13      1.91 o 
  -4 -11   2        9.68       11.21      1.25 o 
  -3 -11   2       51.36       49.00      1.23 o 
  -2 -11   2       16.90       15.41      0.61 o 
  -1 -11   2      101.08      109.48      1.55 o 
   0 -11   2        7.66        7.40      0.39 o 
   1 -11   2        2.08        2.09      0.36 o 
   2 -11   2        0.00       -0.01      0.36 o 
   3 -11   2       12.74       13.00      2.25 o 
   4 -11   2       10.37       10.10      1.61 o 
   5 -11   2       42.24       42.32      3.02 o 
   6 -11   2       13.75       16.72      1.29 o 
  -5 -10   2       12.34       11.44      0.89 o 
  -4 -10   2       15.40       16.59      0.83 o 
  -3 -10   2        1.39        1.14      0.29 o 
  -2 -10   2        5.08        6.63      0.48 o 
  -1 -10   2       32.73       36.15      0.70 o 
   0 -10   2        0.27       -0.04      0.15 o 
   1 -10   2       98.05       99.79      1.57 o 
   2 -10   2       46.96       42.90      1.20 o 
   3 -10   2       36.62       36.67      1.48 o 
   4 -10   2       14.87       14.89      1.29 o 
   5 -10   2       52.89       52.50      1.82 o 
   6 -10   2        0.72        0.00      0.52 o 
   7 -10   2       21.26       21.91      1.36 o 
  -6  -9   2       22.76       24.32      1.59 o 
  -5  -9   2        0.99        1.47      0.81 o 
  -4  -9   2       11.78       10.55      0.57 o 
  -3  -9   2        0.60        0.41      0.27 o 
  -2  -9   2      186.21      190.97      2.81 o 
  -1  -9   2       88.53       95.50      1.25 o 
   0  -9   2      203.64      196.26      2.65 o 
   1  -9   2        0.45       -0.20      0.20 o 
   2  -9   2       19.73       18.58      0.63 o 
   3  -9   2       51.29       49.80      1.62 o 
   4  -9   2      316.85      321.35      6.05 o 
   5  -9   2       63.66       63.03      2.58 o 
   6  -9   2       97.31      102.20      2.91 o 
   7  -9   2        5.46        3.24      0.68 o 
  -6  -8   2        0.91       -0.26      0.56 o 
  -5  -8   2       20.32       20.02      1.04 o 
  -4  -8   2       84.10       80.23      1.33 o 
  -3  -8   2        1.76        3.05      0.26 o 
  -2  -8   2       33.96       36.10      0.73 o 
  -1  -8   2       62.93       59.56      0.93 o 
   0  -8   2        0.36        1.12      0.16 o 
   1  -8   2       15.00       17.37      0.39 o 
   2  -8   2       23.77       19.49      0.52 o 
   3  -8   2       15.12       17.16      0.88 o 
   4  -8   2       80.86       77.81      1.72 o 
   5  -8   2       20.05       19.86      1.00 o 
   6  -8   2        0.00        0.20      0.42 o 
   7  -8   2        6.15        5.95      0.74 o 
  -7  -7   2        3.87        4.78      0.82 o 
  -6  -7   2        5.45        5.57      1.57 o 
  -5  -7   2       11.36       11.45      0.79 o 
  -4  -7   2        0.17       -0.17      0.17 o 
  -3  -7   2        2.25        0.90      0.17 o 
  -2  -7   2       39.41       48.45      0.71 o 
  -1  -7   2      189.02      191.13      1.89 o 
   0  -7   2       96.02      101.39      1.14 o 
   1  -7   2      230.26      273.97      2.52 o 
   2  -7   2       18.30       25.15      0.54 o 
   3  -7   2       49.31       43.28      1.11 o 
   4  -7   2       19.29       20.85      0.75 o 
   5  -7   2       11.67       12.01      0.63 o 
   6  -7   2        0.59        0.66      0.37 o 
   7  -7   2       18.52       18.65      0.84 o 
   8  -7   2       24.72       26.49      1.13 o 
  -7  -6   2        1.99        1.98      0.64 o 
  -6  -6   2        9.30        9.75      1.52 o 
  -5  -6   2       32.72       33.32      1.11 o 
  -4  -6   2       21.91       19.58      0.80 o 
  -3  -6   2      398.62      365.46      3.51 o 
  -2  -6   2      295.78      309.95      2.69 o 
  -1  -6   2       33.51       33.34      0.52 o 
   0  -6   2       69.71       85.53      1.36 o 
   1  -6   2       48.21       55.83      0.68 o 
   2  -6   2        1.66        0.89      0.15 o 
   3  -6   2        8.00        5.42      0.39 o 
   4  -6   2       21.44       17.14      0.62 o 
   5  -6   2       30.49       28.96      0.82 o 
   6  -6   2        5.69        5.37      0.44 o 
   7  -6   2        3.20        2.48      0.40 o 
   8  -6   2        1.99        0.77      0.59 o 
  -7  -5   2        4.11        4.78      0.72 o 
  -6  -5   2        4.16        4.34      0.53 o 
  -5  -5   2       23.23       27.38      0.95 o 
  -4  -5   2       56.42       53.52      1.73 o 
  -3  -5   2       51.00       42.65      0.70 o 
  -2  -5   2      280.74      290.93      3.38 o 
  -1  -5   2      282.43      351.68      3.35 o 
   0  -5   2        0.71        2.23      0.17 o 
   1  -5   2     1001.53     1167.76     11.51 o 
   2  -5   2       76.40       77.52      1.18 o 
   3  -5   2        0.12        0.11      0.10 o 
   4  -5   2      211.95      221.14      3.31 o 
   5  -5   2      145.04      143.50      2.07 o 
   6  -5   2       12.63       12.39      0.69 o 
   7  -5   2       97.36       97.26      1.66 o 
   8  -5   2      122.94      127.13      2.58 o 
  -8  -4   2       14.47       16.09      1.51 o 
  -7  -4   2        0.00        0.04      0.43 o 
  -6  -4   2        6.04        6.66      0.39 o 
  -5  -4   2        0.00       -0.23      0.24 o 
  -4  -4   2       12.52       12.35      0.56 o 
  -3  -4   2        3.76        4.51      0.20 o 
  -2  -4   2       17.21       12.63      0.32 o 
  -1  -4   2       40.26       48.78      0.66 o 
   0  -4   2      166.77      177.51      2.78 o 
   1  -4   2      174.40      192.84      2.51 o 
   2  -4   2       37.77       34.47      0.73 o 
   3  -4   2        1.58        3.31      0.74 o 
   4  -4   2      226.74      227.53      3.50 o 
   5  -4   2       41.66       38.78      0.77 o 
   6  -4   2       13.06       13.24      0.55 o 
   7  -4   2      115.81      114.89      1.84 o 
   8  -4   2       72.79       74.08      3.86 o 
  -8  -3   2        2.14        2.57      0.56 o 
  -7  -3   2        0.91        1.04      0.39 o 
  -6  -3   2       16.25       18.14      0.74 o 
  -5  -3   2        4.15        4.17      0.40 o 
  -4  -3   2      114.53      112.97      1.95 o 
  -3  -3   2        0.66        0.16      0.22 o 
  -2  -3   2      108.96      122.37      1.31 o 
  -1  -3   2       41.10       46.69      0.76 o 
   0  -3   2      983.75     1056.56     17.69 o 
   1  -3   2     2418.44     2550.19     34.12 o 
   2  -3   2        3.49        2.72      0.30 o 
   3  -3   2        1.65        1.17      0.13 o 
   4  -3   2       18.96       16.89      0.58 o 
   5  -3   2        8.47        7.37      0.37 o 
   6  -3   2       11.92       11.90      0.46 o 
   7  -3   2       29.42       28.34      0.80 o 
   8  -3   2        0.08       -0.30      0.30 o 
  -8  -2   2        0.14       -0.39      0.39 o 
  -7  -2   2        2.15        2.67      0.41 o 
  -6  -2   2       99.81       94.52      1.59 o 
  -5  -2   2        6.56        4.53      0.22 o 
  -4  -2   2       91.00       87.57      1.51 o 
  -3  -2   2       84.73       92.33      1.49 o 
  -1  -2   2      152.95      169.73      3.06 o 
   0  -2   2       62.62       61.34      1.01 o 
   1  -2   2      306.98      324.82      3.93 o 
   2  -2   2        7.67        3.60      0.45 o 
   3  -2   2        1.65        2.63      0.14 o 
   4  -2   2       13.01       13.87      0.36 o 
   5  -2   2      106.51      101.26      1.49 o 
   6  -2   2       63.48       64.43      1.12 o 
   7  -2   2        9.07        9.60      0.47 o 
   8  -2   2       14.66       14.70      0.67 o 
  -8  -1   2        0.26        0.15      0.35 o 
  -7  -1   2       14.66       15.16      0.66 o 
  -6  -1   2        9.71        9.12      0.48 o 
  -5  -1   2        0.07        0.40      0.17 o 
  -4  -1   2        0.30       -0.10      0.10 o 
  -3  -1   2      447.05      510.36      9.39 o 
  -2  -1   2      673.11      735.41     12.13 o 
  -1  -1   2        1.23        2.01      0.10 o 
   0  -1   2     1474.80     1494.95     19.90 o 
   1  -1   2    15857.91    13992.80    736.36 o 
   3  -1   2       84.88       86.19      1.14 o 
   4  -1   2      213.69      227.25      2.55 o 
   5  -1   2      119.49      129.64      1.85 o 
   6  -1   2        6.52        6.93      0.64 o 
   7  -1   2        6.00        6.00      0.55 o 
   8  -1   2       56.81       59.10      1.73 o 
  -8   0   2        0.01        0.16      0.30 o 
  -7   0   2        0.02       -0.02      0.23 o 
  -6   0   2       31.37       32.30      1.54 o 
  -5   0   2      130.61      134.18      2.20 o 
  -4   0   2       18.35       22.16      0.81 o 
  -3   0   2       95.03       92.19      1.92 o 
  -2   0   2       78.30       72.54      1.46 o 
  -1   0   2      226.26      248.71      5.69 o 
   0   0   2      561.19      571.24      6.64 o 
   1   0   2     1623.03     1632.78     26.94 o 
   2   0   2      403.78      203.14      4.71 o 
   3   0   2      152.81      159.28      1.98 o 
   4   0   2      133.18      146.47      1.89 o 
   5   0   2      100.07       95.63      1.27 o 
   6   0   2       23.06       22.12      0.63 o 
   7   0   2      126.40      124.72      1.99 o 
   8   0   2       25.71       24.57      1.17 o 
  -8   1   2        8.30        8.90      0.48 o 
  -7   1   2        5.28        4.03      0.60 o 
  -6   1   2       11.92       10.95      1.01 o 
  -5   1   2       73.65       73.77      2.35 o 
  -4   1   2        8.88        9.47      0.53 o 
  -3   1   2        6.87        5.26      0.37 o 
  -2   1   2      454.81      460.30      8.06 o 
  -1   1   2       30.35       42.87      1.31 o 
   0   1   2       35.89       33.96      1.12 o 
   1   1   2      622.86      633.51      8.73 o 
   2   1   2       99.01      103.67      1.20 o 
   3   1   2       46.23       50.83      3.70 o 
   4   1   2        9.95       11.71      0.36 o 
   5   1   2        0.09        0.16      0.16 o 
   6   1   2        5.12        4.95      0.37 o 
   7   1   2        0.55        0.70      0.34 o 
   8   1   2        0.00        0.41      0.37 o 
  -7   2   2        2.79        3.16      0.64 o 
  -6   2   2       96.50       93.17      2.52 o 
  -5   2   2        7.59        7.04      0.62 o 
  -4   2   2       94.46       93.16      2.14 o 
  -3   2   2       85.87       95.68      2.05 o 
  -2   2   2       74.10       85.65      2.42 o 
  -1   2   2       87.88       94.56      1.67 o 
   0   2   2      106.04       97.22      1.81 o 
   1   2   2       77.59       80.96      1.00 o 
   2   2   2        0.78        0.54      0.08 o 
   3   2   2        5.60        3.54      0.45 o 
   4   2   2        3.83        3.47      0.24 o 
   5   2   2      118.14      117.14      1.71 o 
   6   2   2        1.67        0.97      0.20 o 
   7   2   2        8.02        7.28      0.56 o 
   8   2   2       10.14        8.63      0.71 o 
  -7   3   2        3.75        3.10      0.88 o 
  -6   3   2      240.79      250.08      5.24 o 
  -5   3   2      366.01      369.31      7.09 o 
  -4   3   2       99.64       98.77      2.29 o 
  -3   3   2      359.75      384.43      5.44 o 
  -2   3   2     1085.38     1173.71     19.28 o 
   0   3   2       23.73       21.79      0.49 o 
   1   3   2     1370.28     1640.14     19.37 o 
   2   3   2      174.75      195.14      2.25 o 
   3   3   2        7.92        8.89      0.52 o 
   4   3   2      268.85      268.96      3.46 o 
   5   3   2      191.44      200.76      2.74 o 
   6   3   2       36.10       39.60      0.87 o 
   7   3   2        7.80        7.79      0.62 o 
   8   3   2       10.95        9.80      1.24 o 
  -8   4   2        1.06        0.58      0.87 o 
  -7   4   2        6.85        7.65      0.47 o 
  -6   4   2        6.01        5.65      0.37 o 
  -5   4   2       56.02       49.21      1.56 o 
  -4   4   2       12.38       12.48      1.05 o 
  -3   4   2        7.29        3.23      0.25 o 
  -2   4   2      195.28      201.71      4.94 o 
  -1   4   2       99.51      113.85      1.79 o 
   0   4   2       36.20       45.46      0.98 o 
   1   4   2      443.14      509.33      6.72 o 
   2   4   2       81.23       95.92      1.18 o 
   3   4   2       23.54       24.40      0.44 o 
   4   4   2      622.32      599.96      8.48 o 
   5   4   2      648.43      655.05      7.94 o 
   6   4   2       24.91       26.42      0.76 o 
   7   4   2       14.15       14.19      0.85 o 
  -8   5   2        5.58        5.50      0.71 o 
  -7   5   2        2.68        2.47      0.32 o 
  -6   5   2        0.85        0.53      0.30 o 
  -5   5   2        0.19        0.18      0.18 o 
  -4   5   2       37.02       35.19      1.37 o 
  -3   5   2       18.01       14.95      0.79 o 
  -2   5   2       77.14       67.07      0.97 o 
  -1   5   2       26.19       33.58      0.59 o 
   0   5   2      261.01      294.39      2.79 o 
   1   5   2        1.11        3.62      0.17 o 
   2   5   2       67.77       72.12      0.83 o 
   3   5   2       26.16       27.42      0.51 o 
   4   5   2        0.01       -0.22      0.23 o 
   5   5   2        1.72        0.56      0.34 o 
   6   5   2        7.42        7.62      0.54 o 
   7   5   2        3.34        2.92      0.62 o 
  -8   6   2        0.00        0.22      0.36 o 
  -7   6   2        3.10        2.83      0.41 o 
  -6   6   2       33.04       31.11      0.89 o 
  -5   6   2       16.20       14.65      0.62 o 
  -4   6   2       69.00       66.62      1.37 o 
  -3   6   2      101.04       96.71      2.07 o 
  -2   6   2       25.79       22.41      0.59 o 
  -1   6   2       19.69       25.04      0.42 o 
   0   6   2       13.37       12.70      0.32 o 
   1   6   2        0.48        0.24      0.10 o 
   2   6   2        0.83        0.47      0.11 o 
   3   6   2       15.19       14.41      0.40 o 
   4   6   2       44.35       44.94      0.93 o 
   5   6   2        1.45        0.70      0.36 o 
   6   6   2       11.37       11.97      0.95 o 
   7   6   2       15.82       18.89      2.19 o 
  -8   7   2       18.90       19.81      1.47 o 
  -7   7   2        2.27        1.96      0.64 o 
  -6   7   2       13.54       12.15      0.70 o 
  -5   7   2      231.37      224.63      3.64 o 
  -4   7   2        0.95        0.12      0.64 o 
  -3   7   2      196.87      187.74      3.65 o 
  -2   7   2     1212.34     1168.15     13.62 o 
  -1   7   2      184.17      177.03      1.83 o 
   0   7   2        0.04        0.24      0.11 o 
   1   7   2      400.15      345.25      3.40 o 
   2   7   2        2.30        0.92      0.15 o 
   3   7   2        0.58        0.77      0.19 o 
   4   7   2       36.57       38.96      0.82 o 
   5   7   2        0.44        0.90      0.41 o 
   6   7   2        1.71        1.63      0.60 o 
  -8   8   2        0.14        0.04      0.53 o 
  -7   8   2        0.03       -0.21      0.45 o 
  -6   8   2       19.60       19.98      1.01 o 
  -5   8   2       50.31       46.73      1.49 o 
  -4   8   2       62.70       60.93      2.27 o 
  -3   8   2       16.88       15.72      0.92 o 
  -2   8   2      827.54      811.26      9.67 o 
  -1   8   2       36.46       38.73      0.86 o 
   0   8   2      155.27      145.14      1.90 o 
   1   8   2       96.39       74.54      1.02 o 
   2   8   2       76.92       62.35      1.28 o 
   3   8   2        0.46        0.57      0.19 o 
   4   8   2       15.08       16.32      0.57 o 
   5   8   2      121.67      125.00      3.13 o 
   6   8   2       26.80       30.00      1.50 o 
  -7   9   2        2.09        3.30      0.65 o 
  -6   9   2       12.40       13.77      1.00 o 
  -5   9   2        6.46        6.50      0.77 o 
  -4   9   2       88.05       89.58      2.32 o 
  -3   9   2       19.59       19.72      1.03 o 
  -2   9   2       25.18       27.71      0.73 o 
  -1   9   2       54.36       56.64      1.13 o 
   0   9   2        0.01        0.00      0.15 o 
   1   9   2        1.31        1.11      0.20 o 
   2   9   2       48.64       47.92      1.06 o 
   3   9   2       10.43       11.49      0.54 o 
   4   9   2        7.84        7.24      0.53 o 
   5   9   2       20.46       22.12      1.82 o 
  -7  10   2        0.58        0.94      0.61 o 
  -6  10   2        5.09        5.67      0.76 o 
  -5  10   2        0.57        0.46      0.51 o 
  -4  10   2       25.50       26.31      2.71 o 
  -3  10   2       25.57       25.37      1.36 o 
  -2  10   2       67.21       63.39      1.37 o 
  -1  10   2       24.39       22.29      0.95 o 
   0  10   2        0.60        0.46      0.18 o 
   1  10   2       14.01       13.40      0.48 o 
   2  10   2       28.67       27.88      0.82 o 
   3  10   2        4.69        3.80      0.37 o 
   4  10   2        7.68        7.70      1.02 o 
   5  10   2        4.89        3.36      0.87 o 
  -6  11   2       28.88       31.96      1.71 o 
  -5  11   2       32.37       33.62      3.79 o 
  -4  11   2       22.29       24.86      1.31 o 
  -3  11   2        0.04       -0.31      0.54 o 
  -2  11   2       58.39       62.72      1.71 o 
  -1  11   2       31.26       35.66      1.26 o 
   0  11   2       37.81       39.64      1.03 o 
   1  11   2      122.64      130.42      1.75 o 
   2  11   2       28.83       31.16      0.99 o 
   3  11   2       41.82       43.04      1.40 o 
   4  11   2        0.18        0.38      0.57 o 
  -6  12   2        6.55        6.35      0.96 o 
  -5  12   2       19.43       19.55      1.48 o 
  -4  12   2        2.82        2.09      1.18 o 
  -3  12   2        6.73        6.01      0.64 o 
  -2  12   2      282.19      289.03      5.50 o 
  -1  12   2       42.93       46.57      1.87 o 
   0  12   2       26.65       28.75      1.00 o 
   1  12   2      344.27      365.26      4.39 o 
   2  12   2      251.01      240.30      7.26 o 
   3  12   2       11.98       10.26      1.10 o 
  -5  13   2        2.82        3.87      0.84 o 
  -4  13   2        2.88        3.19      0.78 o 
  -3  13   2        1.85        1.79      1.11 o 
  -2  13   2        2.67        1.23      0.73 o 
  -1  13   2        0.75        1.41      0.66 o 
   0  13   2        0.05       -0.41      0.41 o 
   1  13   2        0.38        0.36      0.67 o 
   2  13   2      110.47      108.11      3.09 o 
  -3  14   2        0.76       -0.17      0.69 o 
  -2  14   2       48.86       48.76      2.36 o 
  -1  14   2       45.97       43.04      2.16 o 
   0  14   2       13.90       13.31      0.96 o 
  -2 -14   3       63.69       57.47      1.70 o 
  -1 -14   3       46.23       50.76      2.55 o 
   0 -14   3      214.30      215.51      4.52 o 
   1 -14   3      237.88      246.06      7.05 o 
   2 -14   3        0.58       -0.04      0.60 o 
   3 -14   3       27.58       24.48      1.77 o 
  -3 -13   3        4.23        4.27      0.54 o 
  -2 -13   3        3.22        2.03      0.68 o 
  -1 -13   3      102.97      110.28      1.64 o 
   0 -13   3        8.43        8.59      0.59 o 
   1 -13   3       64.34       66.48      2.41 o 
   2 -13   3        2.11        2.28      0.47 o 
   3 -13   3       45.60       45.93      1.78 o 
   4 -13   3       13.14       16.01      1.35 o 
   5 -13   3        8.91       10.41      1.16 o 
  -4 -12   3        4.10        4.45      0.96 o 
  -3 -12   3        9.83       10.53      0.75 o 
  -2 -12   3        0.41        0.01      0.33 o 
  -1 -12   3       18.90       19.65      0.59 o 
   0 -12   3        0.09       -0.27      0.27 o 
   1 -12   3        2.55        1.90      0.58 o 
   2 -12   3        8.82        9.48      0.72 o 
   3 -12   3       29.08       28.86      1.14 o 
   4 -12   3       43.14       47.95      1.92 o 
   5 -12   3        5.85        6.68      1.37 o 
  -5 -11   3       27.97       27.66      2.02 o 
  -4 -11   3        0.52       -0.38      0.56 o 
  -3 -11   3       19.95       19.23      0.77 o 
  -2 -11   3        0.10       -0.14      0.22 o 
  -1 -11   3        2.87        2.46      0.25 o 
   0 -11   3       87.54       94.89      1.38 o 
   1 -11   3       49.11       54.50      1.38 o 
   2 -11   3        1.26        0.98      0.30 o 
   3 -11   3        3.09        1.89      0.60 o 
   4 -11   3        1.19        0.85      0.78 o 
   5 -11   3       26.19       26.46      1.43 o 
   6 -11   3       14.29       13.81      1.93 o 
  -5 -10   3       27.24       25.25      1.18 o 
  -4 -10   3       59.05       59.51      1.44 o 
  -3 -10   3      211.58      220.59      3.18 o 
  -2 -10   3        7.02        9.24      0.53 o 
  -1 -10   3       13.39       13.28      0.45 o 
   0 -10   3        0.00        0.51      0.17 o 
   1 -10   3      223.02      212.57      4.34 o 
   2 -10   3       86.90       90.44      1.42 o 
   3 -10   3       67.61       68.28      1.40 o 
   4 -10   3      335.15      342.18      6.55 o 
   5 -10   3        4.69        5.28      0.79 o 
   6 -10   3       23.69       26.29      1.19 o 
   7 -10   3        8.28        8.71      1.82 o 
  -6  -9   3        9.94        8.40      1.13 o 
  -5  -9   3       22.06       21.00      1.42 o 
  -4  -9   3       13.63       15.02      0.57 o 
  -3  -9   3        4.11        5.02      0.34 o 
  -2  -9   3       14.32       16.31      0.70 o 
  -1  -9   3        2.74        1.53      0.21 o 
   0  -9   3       29.97       21.00      0.54 o 
   1  -9   3      348.39      343.73      4.03 o 
   2  -9   3       46.10       58.43      1.03 o 
   3  -9   3      138.04      128.15      2.97 o 
   4  -9   3      209.82      208.52      3.63 o 
   5  -9   3      215.63      218.81      3.81 o 
   6  -9   3       12.14       10.35      0.79 o 
   7  -9   3       59.66       57.87      1.88 o 
  -6  -8   3       19.77       18.38      1.32 o 
  -5  -8   3        1.61        1.16      0.45 o 
  -4  -8   3        5.57        5.15      0.41 o 
  -3  -8   3       22.73       26.54      0.60 o 
  -2  -8   3        7.96        6.77      0.37 o 
  -1  -8   3       34.85       35.42      0.68 o 
   0  -8   3        0.17        0.05      0.12 o 
   1  -8   3       24.38       26.15      0.49 o 
   2  -8   3       15.62       17.06      0.57 o 
   3  -8   3        0.01       -0.09      0.28 o 
   4  -8   3        1.21        1.48      0.61 o 
   5  -8   3       44.56       44.66      1.26 o 
   6  -8   3       75.93       77.76      2.20 o 
   7  -8   3        9.68        9.76      0.75 o 
  -7  -7   3        3.11        2.74      0.77 o 
  -6  -7   3       18.00       20.03      1.55 o 
  -5  -7   3       19.93       20.58      1.00 o 
  -4  -7   3       11.20       10.64      0.72 o 
  -3  -7   3       20.29       24.58      0.50 o 
  -2  -7   3       10.54       10.18      0.38 o 
  -1  -7   3       27.84       28.60      0.63 o 
   0  -7   3        2.68        4.72      0.23 o 
   1  -7   3        6.47        7.78      0.26 o 
   2  -7   3       94.38      111.55      1.54 o 
   3  -7   3       19.64       21.09      0.76 o 
   4  -7   3       18.51       20.17      0.74 o 
   5  -7   3       23.70       23.50      0.84 o 
   6  -7   3        8.37        8.12      1.08 o 
   7  -7   3        2.31        2.90      0.47 o 
  -7  -6   3       10.03       11.87      1.05 o 
  -6  -6   3       94.47      106.40      3.71 o 
  -5  -6   3       72.87       76.80      1.79 o 
  -4  -6   3        0.14        0.65      0.30 o 
  -3  -6   3     1043.61     1012.51      9.81 o 
  -2  -6   3      812.48      771.76     11.54 o 
  -1  -6   3      172.94      186.76      1.71 o 
   0  -6   3      228.54      262.74      3.41 o 
   1  -6   3      382.81      424.87      4.13 o 
   2  -6   3       14.64       19.51      0.46 o 
   3  -6   3        4.70        4.03      0.37 o 
   4  -6   3       97.08       88.66      1.65 o 
   5  -6   3        4.49        4.62      0.40 o 
   6  -6   3        8.71        9.55      0.57 o 
   7  -6   3       41.04       40.46      1.11 o 
   8  -6   3        9.83       11.50      1.00 o 
  -7  -5   3        0.93        1.36      0.58 o 
  -6  -5   3       31.37       36.20      1.18 o 
  -5  -5   3        6.59        6.68      0.55 o 
  -4  -5   3       72.85       71.10      1.54 o 
  -3  -5   3      549.86      537.59      5.80 o 
  -2  -5   3      789.85      808.78      8.68 o 
  -1  -5   3       80.71       98.72      1.11 o 
   0  -5   3      950.58     1093.52     11.54 o 
   1  -5   3      118.99      139.11      1.34 o 
   2  -5   3        4.51        8.42      0.28 o 
   3  -5   3        2.60        3.81      0.40 o 
   4  -5   3      124.37      137.33      2.23 o 
   5  -5   3       96.34       94.02      1.51 o 
   6  -5   3        0.12       -0.06      0.22 o 
   7  -5   3       44.85       44.48      1.12 o 
   8  -5   3       74.42       79.22      1.98 o 
  -8  -4   3        0.72        0.75      0.54 o 
  -7  -4   3        3.75        4.19      0.54 o 
  -6  -4   3        0.15       -0.17      0.19 o 
  -5  -4   3        2.49        1.82      0.33 o 
  -4  -4   3        0.13       -0.09      0.20 o 
  -3  -4   3      156.10      167.55      2.57 o 
  -2  -4   3       24.12       31.20      0.51 o 
  -1  -4   3        0.26        0.55      0.10 o 
   0  -4   3      183.02      229.06      2.93 o 
   1  -4   3       18.01       18.15      0.40 o 
   2  -4   3      116.52      117.89      1.40 o 
   4  -4   3        0.98        1.51      0.19 o 
   5  -4   3      105.65      110.70      1.67 o 
   6  -4   3       70.84       70.95      1.50 o 
   7  -4   3        3.40        2.69      0.37 o 
   8  -4   3       50.56       49.42      1.86 o 
  -8  -3   3       16.71       18.31      1.05 o 
  -7  -3   3        3.11        3.23      0.46 o 
  -6  -3   3        0.27        0.40      0.29 o 
  -5  -3   3        0.27       -0.36      0.38 o 
  -4  -3   3        0.00       -0.22      0.35 o 
  -3  -3   3        1.89        1.64      0.57 o 
  -2  -3   3        4.98        5.97      0.28 o 
  -1  -3   3       85.85      100.02      1.39 o 
   0  -3   3      235.56      251.13      2.55 o 
   1  -3   3       45.66       43.11      0.71 o 
   2  -3   3      455.34      483.66      5.66 o 
   3  -3   3        1.50        1.37      0.49 o 
   4  -3   3        0.11        0.23      0.13 o 
   5  -3   3        9.79       10.25      0.66 o 
   6  -3   3        6.60        6.49      0.37 o 
   7  -3   3        8.85        7.28      0.47 o 
   8  -3   3        0.17       -0.22      0.37 o 
  -8  -2   3       29.60       32.36      1.21 o 
  -7  -2   3        7.53        5.67      0.50 o 
  -6  -2   3      200.36      184.86      2.99 o 
  -5  -2   3       53.19       38.41      0.99 o 
  -4  -2   3        6.00        7.34      0.30 o 
  -3  -2   3      412.16      486.10      5.68 o 
  -1  -2   3       65.36       86.27      2.35 o 
   0  -2   3      245.13      253.52      3.10 o 
   1  -2   3      290.16      322.86      3.53 o 
   2  -2   3      451.45      480.44      5.99 o 
   3  -2   3       20.72       27.34      0.54 o 
   4  -2   3       27.93       31.40      0.54 o 
   5  -2   3        0.10        0.43      0.18 o 
   6  -2   3       22.23       22.73      0.62 o 
   7  -2   3       61.76       61.19      1.26 o 
   8  -2   3       12.38       12.55      1.09 o 
  -8  -1   3        0.62        0.38      0.37 o 
  -7  -1   3       11.66       11.03      0.58 o 
  -6  -1   3      128.02      121.62      2.04 o 
  -5  -1   3        6.29        8.48      0.35 o 
  -4  -1   3        0.84        0.89      0.19 o 
  -2  -1   3     1562.30     1741.77     20.07 o 
  -1  -1   3      927.63      983.61     21.81 o 
   0  -1   3     1585.62     1640.31     36.42 o 
   1  -1   3    13817.79    13232.43    212.14 o 
   2  -1   3      713.65      786.15      9.21 o 
   3  -1   3      185.71      184.77      2.73 o 
   4  -1   3       71.25       70.38      0.96 o 
   5  -1   3       37.85       43.48      0.72 o 
   6  -1   3       18.03       17.37      0.56 o 
   7  -1   3        0.06       -0.24      0.24 o 
   8  -1   3        1.23        1.17      0.38 o 
  -8   0   3        0.66        1.14      0.34 o 
  -7   0   3        0.56        0.56      0.40 o 
  -6   0   3       67.34       64.04      1.32 o 
  -5   0   3        2.12        2.09      0.38 o 
  -4   0   3        2.27        3.75      0.38 o 
  -3   0   3      138.85      153.25      4.12 o 
  -2   0   3      161.83      162.55      2.31 o 
  -1   0   3      248.43      243.31      2.87 o 
   0   0   3      237.67      256.73      3.05 o 
   1   0   3       11.90        8.86      0.25 o 
   2   0   3       50.87       52.13      0.67 o 
   3   0   3        2.08        1.65      0.22 o 
   4   0   3       53.61       63.22      0.97 o 
   5   0   3       20.62       21.82      0.49 o 
   6   0   3        1.11        0.79      0.32 o 
   7   0   3        3.52        2.98      0.40 o 
   8   0   3       59.14       58.32      2.15 o 
  -8   1   3        7.43        5.82      0.50 o 
  -7   1   3        0.21        0.19      0.56 o 
  -6   1   3        6.90        6.10      0.67 o 
  -5   1   3       30.87       28.35      1.04 o 
  -4   1   3       44.04       44.55      1.22 o 
  -3   1   3        0.01        0.28      0.15 o 
  -2   1   3       54.26       61.69      1.82 o 
  -1   1   3      129.91      146.57      2.51 o 
   0   1   3      800.59      834.75     11.43 o 
   1   1   3      442.56      443.70      6.33 o 
   2   1   3      191.98      197.23      1.83 o 
   3   1   3        4.48        0.01      0.10 o 
   4   1   3        1.73        2.13      0.19 o 
   5   1   3        5.91        6.00      0.32 o 
   6   1   3        9.69        9.87      0.39 o 
   7   1   3        1.22        0.39      0.33 o 
   8   1   3        2.45        3.04      0.52 o 
  -7   2   3        2.54        2.05      0.55 o 
  -6   2   3      452.66      444.10      8.47 o 
  -5   2   3      224.11      219.87      5.99 o 
  -4   2   3       75.12       74.60      2.04 o 
  -3   2   3        0.33        0.99      0.21 o 
  -2   2   3      172.02      207.25      4.76 o 
  -1   2   3        5.71        7.40      0.45 o 
   0   2   3      719.05      695.15     13.92 o 
   1   2   3      110.17      123.77      1.67 o 
   2   2   3       45.57       45.90      0.61 o 
   3   2   3       11.77       13.92      0.33 o 
   4   2   3        0.05        0.08      0.14 o 
   5   2   3        1.43        1.20      0.22 o 
   6   2   3        0.00       -0.18      0.18 o 
   7   2   3        1.39        1.45      0.40 o 
   8   2   3        0.95        0.51      0.46 o 
  -7   3   3        9.01        8.24      0.86 o 
  -6   3   3      540.45      522.66      9.85 o 
  -5   3   3      212.68      211.26      4.36 o 
  -4   3   3       59.52       53.19      3.98 o 
  -3   3   3      752.93      795.47     13.20 o 
  -2   3   3      947.47     1000.62     22.26 o 
  -1   3   3        4.84        7.58      0.74 o 
   0   3   3      224.77      239.09      3.53 o 
   1   3   3      672.81      755.70      7.76 o 
   2   3   3      260.51      304.01      2.86 o 
   3   3   3       44.60       47.84      0.71 o 
   4   3   3      199.40      195.78      2.64 o 
   5   3   3       31.07       32.74      0.78 o 
   6   3   3       11.38       11.14      0.67 o 
   7   3   3        6.04        5.39      0.80 o 
  -7   4   3        3.84        2.80      0.95 o 
  -6   4   3       42.16       39.60      1.51 o 
  -5   4   3       22.64       21.53      1.13 o 
  -4   4   3        3.20        2.51      0.32 o 
  -3   4   3       57.33       62.92      1.15 o 
  -2   4   3        4.40        3.18      0.29 o 
  -1   4   3       71.96       74.36      1.09 o 
   0   4   3       23.33       32.69      0.60 o 
   1   4   3      267.99      301.31      3.62 o 
   2   4   3       52.85       57.61      0.76 o 
   3   4   3       42.50       46.51      0.78 o 
   4   4   3       48.54       45.69      1.14 o 
   5   4   3      162.99      164.52      3.83 o 
   6   4   3        0.29       -0.11      0.24 o 
   7   4   3       24.41       26.11      2.19 o 
  -7   5   3        2.37        1.49      0.41 o 
  -6   5   3       54.69       51.10      1.05 o 
  -5   5   3       36.10       32.39      0.78 o 
  -4   5   3       51.55       47.29      1.44 o 
  -3   5   3      347.19      344.45      8.26 o 
  -2   5   3       23.98       25.42      0.54 o 
  -1   5   3      289.71      296.38      6.16 o 
   0   5   3        5.69        6.79      0.23 o 
   1   5   3      342.42      387.28      3.39 o 
   2   5   3       28.21       25.88      0.41 o 
   3   5   3        6.49        5.21      0.25 o 
   4   5   3        5.73        5.46      0.47 o 
   5   5   3        0.87        1.22      0.29 o 
   6   5   3        2.07        2.45      0.40 o 
   7   5   3        0.13       -0.36      0.50 o 
  -8   6   3        0.33        0.32      0.37 o 
  -7   6   3       20.52       20.07      0.81 o 
  -6   6   3       56.33       53.20      1.23 o 
  -5   6   3        0.21        0.07      0.26 o 
  -4   6   3      104.82       93.79      2.02 o 
  -3   6   3       12.37       13.36      0.82 o 
  -2   6   3      158.26      154.40      2.08 o 
  -1   6   3        1.31        0.54      0.13 o 
   0   6   3        0.73        0.08      0.09 o 
   1   6   3      120.10      120.03      1.25 o 
   2   6   3        2.25        1.22      0.15 o 
   3   6   3       20.95       18.94      0.47 o 
   4   6   3        1.04        0.84      0.22 o 
   5   6   3        6.89        6.90      0.73 o 
   6   6   3       20.58       18.46      1.55 o 
  -8   7   3        4.42        4.84      0.78 o 
  -7   7   3        0.86        0.57      0.40 o 
  -6   7   3       46.95       42.22      1.18 o 
  -5   7   3       61.88       49.58      1.76 o 
  -4   7   3      230.91      222.95      4.72 o 
  -3   7   3      522.84      508.12      8.66 o 
  -2   7   3      308.56      296.26      3.77 o 
  -1   7   3      242.07      228.58      3.02 o 
   0   7   3       95.42      102.64      1.13 o 
   1   7   3       64.67       48.14      0.78 o 
   2   7   3      156.82      148.82      1.80 o 
   3   7   3       39.09       42.54      0.76 o 
   4   7   3       60.86       62.53      1.62 o 
   5   7   3        0.69        0.81      0.38 o 
   6   7   3        0.89        0.71      1.27 o 
  -8   8   3       12.88       14.11      0.98 o 
  -7   8   3        9.50       10.43      0.86 o 
  -6   8   3        1.10        0.73      0.45 o 
  -5   8   3       41.80       40.04      1.38 o 
  -4   8   3       14.88       13.99      0.85 o 
  -3   8   3       12.10       10.37      0.77 o 
  -2   8   3      202.46      209.54      2.85 o 
  -1   8   3       71.73       64.05      1.17 o 
   0   8   3      214.12      214.51      2.43 o 
   1   8   3      158.39      143.31      1.95 o 
   2   8   3       52.25       59.17      0.99 o 
   3   8   3        0.44        0.05      0.18 o 
   4   8   3        1.66        1.83      0.29 o 
   5   8   3        7.66        7.82      0.85 o 
   6   8   3        2.34        1.25      0.66 o 
  -7   9   3        1.62        2.05      0.61 o 
  -6   9   3        6.40        5.26      0.72 o 
  -5   9   3        1.07        0.90      0.47 o 
  -4   9   3       41.94       45.77      1.56 o 
  -3   9   3      156.39      157.29      3.42 o 
  -2   9   3        4.57        6.48      0.39 o 
  -1   9   3       20.03       16.83      0.60 o 
   0   9   3       26.81       29.11      0.70 o 
   1   9   3       33.65       32.26      0.68 o 
   2   9   3       12.13       12.70      0.87 o 
   3   9   3       37.67       41.16      0.98 o 
   4   9   3       19.17       20.97      0.93 o 
   5   9   3       24.47       26.90      1.78 o 
  -7  10   3       47.05       54.07      1.88 o 
  -6  10   3        0.88        1.34      0.58 o 
  -5  10   3       19.48       20.35      1.20 o 
  -4  10   3        0.21       -0.43      0.43 o 
  -3  10   3        3.63        3.19      0.68 o 
  -2  10   3        0.10        0.29      0.23 o 
  -1  10   3       25.14       28.22      1.08 o 
   0  10   3       13.52       13.77      0.49 o 
   1  10   3        3.18        2.41      0.26 o 
   2  10   3        7.57        7.48      0.49 o 
   3  10   3        1.76        1.81      0.35 o 
   4  10   3       22.23       21.73      1.54 o 
   5  10   3        2.01        2.38      0.81 o 
  -6  11   3       35.40       38.10      1.65 o 
  -5  11   3       47.96       52.44      1.90 o 
  -4  11   3       16.35       17.57      1.22 o 
  -3  11   3      122.91      132.16      3.66 o 
  -2  11   3        2.28        2.19      0.58 o 
  -1  11   3        9.68       10.04      0.74 o 
   0  11   3        4.88        5.56      0.46 o 
   1  11   3        0.01       -0.21      0.21 o 
   2  11   3        8.85        8.40      0.59 o 
   3  11   3        5.20        4.69      0.55 o 
   4  11   3       35.51       32.62      1.90 o 
  -5  12   3        0.47       -0.10      1.03 o 
  -4  12   3        5.49        4.34      0.96 o 
  -3  12   3       11.84       12.80      0.83 o 
  -2  12   3        8.73        8.12      0.66 o 
  -1  12   3       85.81       91.85      2.83 o 
   0  12   3        0.01       -0.28      0.28 o 
   1  12   3      173.65      180.67      3.00 o 
   2  12   3        9.27        9.06      0.72 o 
   3  12   3        0.00        0.42      0.46 o 
  -4  13   3       17.40       19.26      2.13 o 
  -3  13   3       18.53       14.58      1.10 o 
  -2  13   3       62.65       67.35      2.80 o 
  -1  13   3       23.79       25.12      1.60 o 
   0  13   3       49.80       55.09      2.36 o 
   1  13   3        2.69        0.70      0.67 o 
   2  13   3        0.57        0.40      0.70 o 
  -3  14   3       68.66       71.97      3.07 o 
  -2  14   3        4.59        4.75      0.94 o 
  -1  14   3       12.19       10.09      1.20 o 
   0  14   3       10.18        8.77      0.83 o 
  -2 -14   4        2.20       -0.24      0.38 o 
  -1 -14   4       23.02       20.80      1.69 o 
   0 -14   4       51.30       48.49      1.66 o 
   1 -14   4       56.29       53.94      2.41 o 
   2 -14   4       11.63       11.08      1.26 o 
   3 -14   4        5.15        4.23      0.97 o 
  -3 -13   4        4.46        4.39      0.55 o 
  -2 -13   4        7.36        6.77      0.66 o 
  -1 -13   4        1.82        1.43      0.35 o 
   0 -13   4        3.49        3.50      0.44 o 
   1 -13   4        2.08        2.60      0.43 o 
   2 -13   4        3.95        3.59      0.54 o 
   3 -13   4       15.45       15.21      1.51 o 
   4 -13   4        0.89        0.18      1.18 o 
  -4 -12   4       12.16       11.68      1.38 o 
  -3 -12   4        3.49        2.53      0.46 o 
  -2 -12   4       34.45       34.81      0.98 o 
  -1 -12   4        3.53        2.76      0.28 o 
   0 -12   4      144.19      157.09      2.93 o 
   1 -12   4        0.78        0.32      0.31 o 
   2 -12   4       14.83       16.63      0.92 o 
   3 -12   4        0.02       -0.40      0.40 o 
   4 -12   4        0.00        0.27      0.62 o 
   5 -12   4        1.13        0.31      0.67 o 
  -5 -11   4        8.55        7.36      1.33 o 
  -4 -11   4        4.69        4.03      0.93 o 
  -3 -11   4        9.86        9.09      0.59 o 
  -2 -11   4        0.02       -0.12      0.26 o 
  -1 -11   4       10.09       11.85      0.44 o 
   0 -11   4       79.62       76.96      1.31 o 
   1 -11   4        1.65        2.58      0.49 o 
   2 -11   4       30.96       32.52      0.85 o 
   3 -11   4       56.75       58.20      1.16 o 
   4 -11   4       40.71       46.53      5.40 o 
   5 -11   4        1.30        1.12      0.69 o 
   6 -11   4       12.78       10.77      1.10 o 
  -5 -10   4       34.30       37.27      1.95 o 
  -4 -10   4       26.18       24.81      0.82 o 
  -3 -10   4       21.61       22.11      0.72 o 
  -2 -10   4       15.01       16.62      0.65 o 
  -1 -10   4        6.32        5.81      0.34 o 
   0 -10   4       41.11       43.87      0.83 o 
   1 -10   4       33.35       36.20      1.04 o 
   2 -10   4       26.93       28.85      0.77 o 
   3 -10   4        7.27        7.67      0.45 o 
   4 -10   4       12.64       11.55      1.01 o 
   5 -10   4        8.13        7.72      0.76 o 
   6 -10   4       15.54       15.77      1.01 o 
  -6  -9   4        1.16        0.93      0.67 o 
  -5  -9   4       20.02       23.99      1.53 o 
  -4  -9   4        3.05        2.01      0.37 o 
  -3  -9   4       19.10       18.17      0.59 o 
  -2  -9   4       18.00       17.15      0.63 o 
  -1  -9   4       32.36       32.30      0.68 o 
   0  -9   4       51.76       51.39      0.88 o 
   1  -9   4      128.60      123.93      1.78 o 
   2  -9   4        4.29        6.58      0.43 o 
   3  -9   4        1.39        0.61      0.21 o 
   4  -9   4       12.25       13.60      0.85 o 
   5  -9   4       17.94       18.96      0.98 o 
   6  -9   4       14.37       14.22      0.91 o 
   7  -9   4        0.08        0.33      0.55 o 
  -6  -8   4       33.03       36.46      1.71 o 
  -5  -8   4        9.51        7.89      1.38 o 
  -4  -8   4        0.03       -0.18      0.22 o 
  -3  -8   4        1.25        0.42      0.18 o 
  -2  -8   4       68.27       72.17      1.12 o 
  -1  -8   4        0.98        2.34      0.22 o 
   0  -8   4       11.69       11.70      0.41 o 
   1  -8   4        3.80        1.89      0.22 o 
   2  -8   4       63.75       72.54      1.29 o 
   3  -8   4      102.91      106.33      3.30 o 
   4  -8   4       36.68       35.07      1.08 o 
   5  -8   4       18.29       19.47      0.87 o 
   6  -8   4        4.04        5.00      0.57 o 
   7  -8   4        0.05        0.37      0.49 o 
  -7  -7   4       17.35       20.83      1.44 o 
  -6  -7   4        3.23        2.39      0.88 o 
  -5  -7   4        8.08        8.26      0.92 o 
  -4  -7   4       57.72       52.02      1.42 o 
  -3  -7   4        4.71        6.58      0.31 o 
  -2  -7   4       33.17       27.92      0.56 o 
  -1  -7   4        2.07        2.85      0.20 o 
   0  -7   4       47.56       51.06      0.71 o 
   1  -7   4        4.73        5.55      0.23 o 
   2  -7   4      156.73      162.33      1.87 o 
   3  -7   4       45.25       40.89      1.07 o 
   4  -7   4        3.83        2.76      0.41 o 
   5  -7   4        1.35        0.39      0.30 o 
   6  -7   4       12.98       13.86      0.76 o 
   7  -7   4        4.17        3.27      0.55 o 
  -7  -6   4        8.80        9.31      1.05 o 
  -6  -6   4       40.86       45.31      1.85 o 
  -5  -6   4        8.52        9.70      0.70 o 
  -4  -6   4       45.45       45.25      1.55 o 
  -3  -6   4      139.22      138.14      1.63 o 
  -2  -6   4       79.57       73.22      1.22 o 
  -1  -6   4       20.57       20.05      0.38 o 
   0  -6   4       66.02       75.78      1.09 o 
   1  -6   4        2.14        1.78      0.16 o 
   2  -6   4        0.37        0.48      0.13 o 
   3  -6   4       43.83       45.92      1.07 o 
   4  -6   4        7.38        9.07      0.50 o 
   5  -6   4       20.96       21.53      0.75 o 
   6  -6   4        8.93        8.88      0.65 o 
   7  -6   4        0.12        0.23      0.42 o 
   8  -6   4       15.50       14.62      1.57 o 
  -8  -5   4        2.12        3.26      0.71 o 
  -7  -5   4       11.36       13.56      1.20 o 
  -6  -5   4       25.35       26.57      1.01 o 
  -5  -5   4       12.44       11.32      1.02 o 
  -4  -5   4       26.03       26.11      1.22 o 
  -3  -5   4        1.20        2.73      0.42 o 
  -2  -5   4      119.20      154.17      1.96 o 
  -1  -5   4        2.59        2.54      0.16 o 
   0  -5   4       18.25       20.17      0.43 o 
   1  -5   4       93.44       97.79      0.95 o 
   2  -5   4       44.37       48.05      0.67 o 
   3  -5   4      172.77      165.86      2.60 o 
   4  -5   4       43.49       40.69      0.93 o 
   5  -5   4       19.63       17.93      0.58 o 
   6  -5   4        6.16        5.79      0.46 o 
   7  -5   4        1.79        1.40      0.36 o 
   8  -5   4       28.02       27.86      1.06 o 
  -8  -4   4        1.34        1.34      0.56 o 
  -7  -4   4        0.04       -0.40      0.45 o 
  -6  -4   4       84.26       94.17      1.96 o 
  -5  -4   4       16.27       15.16      0.69 o 
  -4  -4   4        5.63        5.45      0.43 o 
  -3  -4   4      153.25      137.03      2.15 o 
  -2  -4   4        8.07        9.37      0.28 o 
  -1  -4   4       34.57       36.75      0.55 o 
   0  -4   4       38.86       43.01      0.67 o 
   1  -4   4      268.25      278.39      2.62 o 
   2  -4   4      119.73      126.41      1.27 o 
   4  -4   4        7.32        7.12      0.34 o 
   5  -4   4        1.54        1.83      0.25 o 
   6  -4   4        0.04        0.28      0.24 o 
   7  -4   4        3.27        3.55      0.41 o 
   8  -4   4        1.01        1.22      0.42 o 
  -8  -3   4        0.35       -0.26      0.73 o 
  -7  -3   4        0.17        0.12      0.34 o 
  -6  -3   4        2.19        2.20      0.37 o 
  -5  -3   4      155.98      152.94      2.55 o 
  -4  -3   4      212.16      203.47      3.10 o 
  -3  -3   4        4.43        3.67      0.34 o 
  -2  -3   4      166.84      192.78      1.82 o 
  -1  -3   4       91.67      110.03      1.76 o 
   0  -3   4       24.35       28.65      0.38 o 
   1  -3   4        5.76        6.80      0.23 o 
   2  -3   4        5.44        5.55      0.18 o 
   3  -3   4        1.48        0.10      0.32 o 
   4  -3   4       14.27       12.99      0.36 o 
   5  -3   4       14.61       14.79      0.59 o 
   6  -3   4       15.51       14.08      0.54 o 
   7  -3   4        4.85        5.60      0.47 o 
   8  -3   4        0.98        0.19      0.38 o 
  -8  -2   4        0.43        0.29      0.46 o 
  -7  -2   4        0.02        0.04      0.30 o 
  -6  -2   4        0.35        0.57      0.28 o 
  -5  -2   4      186.64      171.42      2.67 o 
  -4  -2   4      102.18      102.11      1.52 o 
  -3  -2   4       55.30       60.63      0.88 o 
  -2  -2   4        6.23        6.79      0.38 o 
  -1  -2   4       17.90       17.46      0.57 o 
   0  -2   4     1043.96     1034.89     12.10 o 
   1  -2   4     1008.34     1066.59      9.38 o 
   2  -2   4      816.11      862.51      7.09 o 
   4  -2   4       33.59       33.91      0.72 o 
   5  -2   4       32.20       32.45      0.63 o 
   6  -2   4        2.19        2.28      0.37 o 
   7  -2   4        6.79        7.43      0.51 o 
   8  -2   4        1.22        1.21      0.44 o 
  -8  -1   4        0.23        0.23      0.37 o 
  -7  -1   4        7.77        8.00      0.52 o 
  -6  -1   4        4.10        3.91      0.35 o 
  -5  -1   4        6.92        6.34      0.29 o 
  -4  -1   4      479.41      499.08      7.63 o 
  -3  -1   4      200.66      205.36      2.49 o 
  -2  -1   4        1.38        2.22      0.25 o 
   0  -1   4     1863.42     1855.13     23.20 o 
   1  -1   4      180.17      180.46      1.81 o 
   2  -1   4        2.97        2.02      0.10 o 
   4  -1   4       20.14       20.16      0.44 o 
   5  -1   4       15.19       15.87      0.43 o 
   6  -1   4       28.08       27.76      0.73 o 
   7  -1   4        0.65        0.40      0.31 o 
   8  -1   4       15.41       11.97      1.10 o 
  -8   0   4        2.98        3.01      0.75 o 
  -7   0   4        2.58        2.31      0.49 o 
  -6   0   4       12.15       10.88      0.55 o 
  -5   0   4       25.21       22.94      0.91 o 
  -4   0   4      245.61      257.22      4.84 o 
  -2   0   4       10.97        6.37      0.33 o 
  -1   0   4       36.99       34.29      1.18 o 
   0   0   4       23.80       23.18      0.48 o 
   1   0   4      224.55      227.09      2.24 o 
   2   0   4      204.88      223.35      2.05 o 
   3   0   4        0.78        0.12      0.14 o 
   4   0   4       29.39       32.59      0.69 o 
   5   0   4        2.17        1.68      0.20 o 
   6   0   4        0.31        0.07      0.29 o 
   7   0   4        4.13        3.56      0.44 o 
   8   0   4        0.43        0.56      0.61 o 
  -6   1   4        4.53        4.30      0.56 o 
  -5   1   4       73.65       66.84      1.75 o 
  -4   1   4       41.05       38.10      1.09 o 
  -3   1   4      209.19      223.60      5.95 o 
  -2   1   4      748.12      802.05     10.87 o 
   0   1   4      224.33      232.21      3.26 o 
   1   1   4      931.43      954.02      8.35 o 
   2   1   4      141.63      152.60      1.38 o 
   3   1   4       64.62       72.44      1.06 o 
   4   1   4       27.81       28.60      0.61 o 
   5   1   4        0.72        0.67      0.26 o 
   6   1   4       25.60       25.66      0.62 o 
   7   1   4        0.78        0.91      0.35 o 
   8   1   4        0.03       -0.30      0.87 o 
  -6   2   4        2.34        1.78      0.45 o 
  -5   2   4        1.59        1.26      0.87 o 
  -4   2   4       66.34       66.64      1.62 o 
  -3   2   4      242.96      222.10     14.34 o 
  -2   2   4        0.55       -0.15      0.15 o 
  -1   2   4      838.55      373.07      8.62 o 
   0   2   4      652.00      656.62      8.07 o 
   1   2   4        1.65        1.88      0.12 o 
   2   2   4       19.85       29.09      0.52 o 
   3   2   4      281.72      282.40      3.13 o 
   4   2   4        4.51        5.16      0.31 o 
   5   2   4      121.98      127.09      1.88 o 
   6   2   4       16.59       18.56      0.60 o 
   7   2   4        0.11       -0.01      0.35 o 
  -6   3   4       40.03       38.18      3.31 o 
  -5   3   4       92.21       89.70      2.25 o 
  -4   3   4      331.10      299.78      4.33 o 
  -3   3   4       52.80       54.91      0.96 o 
  -2   3   4      101.54       97.88      2.57 o 
  -1   3   4      110.95      134.61      2.01 o 
   0   3   4      149.96      167.33      3.41 o 
   1   3   4        0.76        1.16      0.10 o 
   2   3   4      272.54      284.38      2.92 o 
   3   3   4        0.01       -0.02      0.08 o 
   4   3   4       74.76       80.56      1.33 o 
   5   3   4      139.95      138.81      2.07 o 
   6   3   4      118.54      120.58      1.96 o 
   7   3   4        0.55        0.32      0.40 o 
  -7   4   4       19.10       20.67      2.04 o 
  -6   4   4        8.94        8.31      1.25 o 
  -5   4   4      114.01      107.95      2.25 o 
  -4   4   4       80.97       75.04      1.99 o 
  -3   4   4        8.96        9.44      0.45 o 
  -2   4   4        2.40        1.63      0.29 o 
  -1   4   4        2.04        0.65      0.14 o 
   0   4   4      152.22      162.88      1.62 o 
   1   4   4      283.91      298.99      2.82 o 
   2   4   4       27.73       25.42      0.42 o 
   3   4   4        4.11        3.13      0.20 o 
   4   4   4        7.55        8.93      0.50 o 
   5   4   4        4.37        4.07      0.37 o 
   6   4   4       27.23       29.16      1.32 o 
   7   4   4        1.13        0.81      0.45 o 
  -7   5   4        0.00        0.09      0.35 o 
  -6   5   4       31.23       29.61      0.99 o 
  -5   5   4        6.82        7.59      0.43 o 
  -4   5   4       56.85       48.20      1.18 o 
  -3   5   4      258.79      135.45      3.67 o 
  -2   5   4      431.50      445.29      5.30 o 
  -1   5   4      126.12      121.89      1.26 o 
   0   5   4      256.23      263.15      2.54 o 
   1   5   4       69.83       70.09      0.80 o 
   2   5   4        2.43        1.87      0.14 o 
   3   5   4       18.82       18.38      0.43 o 
   4   5   4        3.66        3.19      0.27 o 
   5   5   4        1.96        1.39      0.30 o 
   6   5   4        1.91        1.58      0.87 o 
   7   5   4        0.91        1.54      0.81 o 
  -8   6   4        0.77        1.18      0.42 o 
  -7   6   4        0.93        0.63      0.53 o 
  -6   6   4       44.48       45.05      1.75 o 
  -5   6   4        6.62        5.76      0.71 o 
  -4   6   4      279.28      257.22      5.59 o 
  -3   6   4      107.88      112.29      2.67 o 
  -2   6   4       88.46       77.78      1.03 o 
  -1   6   4      173.87      164.02      1.83 o 
   0   6   4       35.36       32.22      0.49 o 
   1   6   4        1.43        2.63      0.18 o 
   2   6   4      464.40      439.65      4.14 o 
   3   6   4       58.98       58.56      0.91 o 
   4   6   4        0.01       -0.20      0.20 o 
   5   6   4        0.34        0.30      0.30 o 
   6   6   4        0.58        0.04      0.49 o 
  -8   7   4        0.93        0.28      0.47 o 
  -7   7   4        7.10        7.20      0.68 o 
  -6   7   4        1.34        0.70      0.42 o 
  -5   7   4        5.62        3.81      0.51 o 
  -4   7   4        3.50        3.37      0.46 o 
  -3   7   4       20.96       19.52      0.88 o 
  -2   7   4       31.14       31.33      0.69 o 
  -1   7   4      767.24      749.14      8.91 o 
   0   7   4        9.81        9.97      0.43 o 
   1   7   4      301.41      288.48      3.12 o 
   2   7   4        0.26        0.16      0.15 o 
   3   7   4       23.82       21.36      0.53 o 
   4   7   4        1.16        1.22      0.25 o 
   5   7   4       14.31       13.80      0.79 o 
   6   7   4       55.50       60.40      2.86 o 
  -8   8   4        0.15        0.00      0.53 o 
  -7   8   4        0.39        0.07      0.48 o 
  -6   8   4        2.66        2.43      0.53 o 
  -5   8   4        5.37        4.59      1.03 o 
  -4   8   4        4.62        4.76      0.56 o 
  -3   8   4       91.21       86.59      3.77 o 
  -2   8   4        4.28        3.20      0.28 o 
  -1   8   4        3.09        3.40      0.30 o 
   0   8   4       29.72       30.37      0.61 o 
   1   8   4        7.59        6.99      0.33 o 
   2   8   4       10.87       10.59      0.75 o 
   3   8   4      188.14      184.66      2.71 o 
   4   8   4       15.03       15.60      0.59 o 
   5   8   4        6.06        6.69      0.63 o 
  -7   9   4       13.90       14.19      1.04 o 
  -6   9   4        4.15        4.62      0.71 o 
  -5   9   4        0.26        0.18      0.41 o 
  -4   9   4        1.66        0.92      0.46 o 
  -3   9   4       13.10       15.17      0.93 o 
  -2   9   4       15.40       17.93      0.72 o 
  -1   9   4       65.93       60.77      1.18 o 
   0   9   4       15.77       12.99      0.43 o 
   1   9   4        0.07       -0.01      0.18 o 
   2   9   4        4.82        3.68      0.35 o 
   3   9   4       83.00       83.51      1.54 o 
   4   9   4        3.57        3.53      0.49 o 
   5   9   4        0.89        1.57      0.75 o 
  -7  10   4       20.00       22.82      1.81 o 
  -6  10   4       10.17       10.01      0.94 o 
  -5  10   4       68.78       75.80      2.76 o 
  -4  10   4        0.06       -0.19      0.40 o 
  -3  10   4        0.71        0.27      0.40 o 
  -2  10   4        0.56        1.42      0.27 o 
  -1  10   4       20.69       18.63      0.76 o 
   0  10   4        1.30        1.67      0.23 o 
   1  10   4        5.28        4.83      0.33 o 
   2  10   4       47.36       49.26      1.13 o 
   3  10   4        8.47        7.20      0.62 o 
   4  10   4       29.00       27.08      1.72 o 
  -6  11   4        5.29        5.33      0.83 o 
  -5  11   4       13.08       12.89      1.08 o 
  -4  11   4       35.61       38.63      1.58 o 
  -3  11   4       14.99       15.38      1.10 o 
  -2  11   4       11.12       12.84      0.61 o 
  -1  11   4      171.37      181.10      3.20 o 
   0  11   4       34.17       37.06      1.01 o 
   1  11   4       52.36       56.04      1.11 o 
   2  11   4      195.93      200.48      3.41 o 
   3  11   4      195.31      191.90      6.46 o 
   4  11   4        0.60        0.78      0.62 o 
  -5  12   4        1.13        1.01      0.72 o 
  -4  12   4       24.20       23.67      1.33 o 
  -3  12   4       13.19       14.67      0.88 o 
  -2  12   4        0.15        0.04      0.24 o 
  -1  12   4        3.25        4.47      0.50 o 
   0  12   4        3.04        2.69      0.45 o 
   1  12   4        0.12       -0.24      0.24 o 
   2  12   4        0.87        0.04      0.40 o 
   3  12   4      111.71      109.71      2.60 o 
  -4  13   4       69.75       75.77      2.46 o 
  -3  13   4        0.02        0.04      0.64 o 
  -2  13   4        0.11       -0.54      0.54 o 
  -1  13   4       36.58       36.89      1.95 o 
   0  13   4       61.92       63.13      4.14 o 
   1  13   4       41.97       46.90      2.40 o 
  -2  14   4       23.25       24.10      1.69 o 
  -1  14   4        0.06        0.41      0.65 o 
  -2 -14   5        1.81        1.19      0.44 o 
  -1 -14   5        4.64        5.20      1.04 o 
   0 -14   5       51.34       54.50      1.75 o 
   1 -14   5       50.85       46.81      2.22 o 
   2 -14   5        7.70        7.35      1.12 o 
   3 -14   5       11.82       11.62      1.36 o 
  -3 -13   5        0.17       -0.12      0.36 o 
  -2 -13   5       18.21       19.47      0.87 o 
  -1 -13   5        6.39        5.76      0.44 o 
   0 -13   5       30.34       31.93      1.42 o 
   1 -13   5        0.05        0.16      0.32 o 
   2 -13   5       11.09       11.15      1.41 o 
   3 -13   5        0.22       -0.54      0.54 o 
   4 -13   5       28.49       32.33      2.89 o 
  -4 -12   5       26.70       27.20      1.92 o 
  -3 -12   5        1.88        1.56      0.41 o 
  -2 -12   5       25.54       24.10      0.82 o 
  -1 -12   5        0.23        0.07      0.20 o 
   0 -12   5        0.00       -0.26      0.26 o 
   1 -12   5       12.67       12.46      0.90 o 
   2 -12   5        2.26        1.96      0.55 o 
   3 -12   5        7.89        8.12      0.74 o 
   4 -12   5        0.25       -0.18      0.74 o 
   5 -12   5        5.05        4.62      0.91 o 
  -5 -11   5      179.93      188.72      6.19 o 
  -4 -11   5        5.81        4.85      0.56 o 
  -3 -11   5       46.51       47.73      1.11 o 
  -2 -11   5       47.65       51.58      1.20 o 
  -1 -11   5        5.63        6.61      0.38 o 
   0 -11   5        1.20        1.17      0.22 o 
   1 -11   5        9.00        8.09      0.60 o 
   2 -11   5       83.16       80.99      1.40 o 
   3 -11   5       18.94       18.35      0.64 o 
   4 -11   5        5.60        4.34      0.80 o 
   5 -11   5      140.72      143.46      3.59 o 
   6 -11   5        2.11        1.62      0.71 o 
  -5 -10   5       20.26       21.18      1.53 o 
  -4 -10   5        0.68        0.08      0.28 o 
  -3 -10   5        0.02        0.12      0.35 o 
  -2 -10   5       31.02       31.89      0.88 o 
  -1 -10   5       54.30       57.47      0.99 o 
   0 -10   5        2.24        2.65      0.26 o 
   1 -10   5       85.65       74.89      1.63 o 
   2 -10   5       95.48       93.41      1.69 o 
   3 -10   5       14.84       14.69      0.94 o 
   4 -10   5      164.76      162.02      8.43 o 
   5 -10   5      208.22      215.68      3.93 o 
   6 -10   5       40.43       39.60      1.43 o 
  -6  -9   5        0.37        0.28      0.65 o 
  -5  -9   5        0.20        0.28      0.59 o 
  -4  -9   5       14.86       14.86      0.58 o 
  -3  -9   5      127.60      123.00      2.49 o 
  -2  -9   5        7.40        6.11      0.43 o 
  -1  -9   5       79.61       80.06      1.35 o 
   0  -9   5       39.63       35.56      0.72 o 
   1  -9   5        0.01        0.01      0.18 o 
   2  -9   5        3.03        2.86      0.33 o 
   3  -9   5        3.04        3.49      0.31 o 
   4  -9   5       37.18       36.47      1.97 o 
   5  -9   5        2.96        2.86      0.63 o 
   6  -9   5       13.87       15.35      0.94 o 
   7  -9   5       14.98       15.13      1.10 o 
  -6  -8   5        0.93        0.80      0.68 o 
  -5  -8   5       46.77       49.31      1.53 o 
  -4  -8   5       32.37       29.99      0.79 o 
  -3  -8   5        7.57        6.88      0.33 o 
  -2  -8   5        9.33        8.20      0.36 o 
  -1  -8   5        1.06        0.22      0.16 o 
   0  -8   5        1.69        1.51      0.30 o 
   1  -8   5       27.02       24.11      0.48 o 
   2  -8   5       62.85       64.41      0.98 o 
   3  -8   5        7.32        7.04      0.39 o 
   4  -8   5       10.60        9.67      0.67 o 
   5  -8   5        4.33        4.32      0.52 o 
   6  -8   5        7.15        5.62      0.59 o 
   7  -8   5        1.77        1.26      0.51 o 
  -7  -7   5        8.18        8.26      1.01 o 
  -6  -7   5        6.56        7.14      0.70 o 
  -5  -7   5       47.37       54.44      1.88 o 
  -4  -7   5      114.49      111.35      2.29 o 
  -3  -7   5        0.66        0.35      0.14 o 
  -2  -7   5     1102.00     1055.28     10.30 o 
  -1  -7   5      491.28      487.51      4.07 o 
   0  -7   5       29.12       24.68      0.48 o 
   1  -7   5       12.28       18.37      0.39 o 
   2  -7   5      134.24      144.09      1.71 o 
   3  -7   5        7.21        6.20      0.32 o 
   4  -7   5        4.53        3.98      0.42 o 
   5  -7   5       11.62       10.53      0.65 o 
   6  -7   5        0.28        0.33      0.35 o 
   7  -7   5        4.10        4.02      0.54 o 
  -7  -6   5        0.20        0.32      0.56 o 
  -6  -6   5       52.00       58.80      1.60 o 
  -5  -6   5        5.06        4.67      0.71 o 
  -4  -6   5        1.60        1.14      0.59 o 
  -3  -6   5      334.20      308.94      3.25 o 
  -2  -6   5      388.52      377.17      3.91 o 
  -1  -6   5      385.04      384.15      3.43 o 
   0  -6   5       36.59       41.56      0.66 o 
   1  -6   5      253.21      280.80      2.42 o 
   2  -6   5      450.57      466.96      4.68 o 
   3  -6   5       17.46       14.07      0.63 o 
   4  -6   5        2.53        3.05      0.53 o 
   5  -6   5      163.21      169.18      3.20 o 
   6  -6   5       55.70       53.16      1.31 o 
   7  -6   5        3.58        2.71      0.45 o 
  -8  -5   5        1.40        1.53      0.66 o 
  -7  -5   5       21.20       25.00      1.69 o 
  -6  -5   5       11.79       11.21      0.75 o 
  -5  -5   5        0.25        0.60      0.32 o 
  -4  -5   5        6.55        6.45      0.50 o 
  -3  -5   5       11.50       13.33      0.44 o 
  -2  -5   5        6.11        9.22      0.37 o 
  -1  -5   5        2.39        1.05      0.12 o 
   0  -5   5        4.31        3.86      0.22 o 
   1  -5   5      141.05      139.36      1.29 o 
   2  -5   5       12.26       11.90      0.34 o 
   3  -5   5       32.47       34.71      0.85 o 
   4  -5   5       19.46       19.53      0.86 o 
   5  -5   5       19.51       19.66      0.61 o 
   6  -5   5        6.40        6.14      0.43 o 
   7  -5   5       26.84       25.15      1.17 o 
  -8  -4   5       18.38       18.03      1.21 o 
  -7  -4   5        1.50       -0.14      0.53 o 
  -6  -4   5       27.48       26.48      0.94 o 
  -5  -4   5      140.34      149.53      4.36 o 
  -4  -4   5       30.75       30.58      0.86 o 
  -3  -4   5        6.19        6.89      0.41 o 
  -2  -4   5        2.81        4.85      0.19 o 
  -1  -4   5       52.91       58.48      0.88 o 
   0  -4   5        5.12        5.36      0.20 o 
   1  -4   5       52.55       51.47      0.57 o 
   2  -4   5      277.78      287.41      2.38 o 
   3  -4   5        5.84        7.53      0.35 o 
   4  -4   5       13.37       14.98      0.48 o 
   5  -4   5        6.11        6.79      0.40 o 
   6  -4   5       15.61       15.13      0.60 o 
   7  -4   5        0.26       -0.03      0.31 o 
   8  -4   5        2.75        2.51      0.51 o 
  -8  -3   5       64.61       67.84      3.37 o 
  -7  -3   5        6.10        4.91      0.67 o 
  -6  -3   5        3.56        4.87      0.63 o 
  -5  -3   5      453.24      392.75      5.67 o 
  -4  -3   5       41.29       22.96      0.66 o 
  -2  -3   5      357.50      435.97      3.67 o 
  -1  -3   5      501.16      548.11      7.67 o 
   0  -3   5        0.13        0.04      0.06 o 
   1  -3   5        2.94        3.36      0.14 o 
   2  -3   5      379.18      414.90      3.43 o 
   3  -3   5        7.41       10.43      0.38 o 
   4  -3   5        0.12       -0.03      0.14 o 
   5  -3   5        0.43        0.08      0.28 o 
   6  -3   5        0.07       -0.23      0.23 o 
   7  -3   5        1.62        1.63      0.37 o 
   8  -3   5        0.02       -0.59      0.70 o 
  -8  -2   5       39.86       41.01      1.40 o 
  -7  -2   5        1.89        2.48      0.93 o 
  -6  -2   5       51.09       47.63      1.11 o 
  -5  -2   5      241.40      208.04      3.12 o 
  -4  -2   5      184.22      200.91      2.49 o 
  -3  -2   5      155.83      175.37      1.96 o 
  -2  -2   5      600.43      686.32      8.20 o 
  -1  -2   5     1135.70     1245.00     12.72 o 
   0  -2   5      159.54      164.55      1.56 o 
   1  -2   5     1094.73     1185.00      9.76 o 
   2  -2   5     5239.74     5515.80     42.29 o 
   3  -2   5      146.56      168.38      2.87 o 
   4  -2   5       26.96       28.64      0.57 o 
   5  -2   5      128.72      129.83      1.71 o 
   6  -2   5       78.15       78.44      1.40 o 
   7  -2   5        4.98        4.54      0.45 o 
   8  -2   5        1.06        0.35      0.40 o 
  -8  -1   5        3.81        3.31      0.67 o 
  -7  -1   5        2.44        2.93      0.44 o 
  -6  -1   5        1.43        1.70      0.26 o 
  -5  -1   5      135.48      137.10      2.05 o 
  -4  -1   5      153.82      160.58      2.04 o 
  -3  -1   5       84.36      104.09      1.61 o 
  -2  -1   5      473.42      536.58      8.88 o 
  -1  -1   5      251.39      267.01      4.78 o 
   0  -1   5       81.42       75.20      0.77 o 
   1  -1   5     1741.29     1830.11     15.92 o 
   2  -1   5       51.41       57.10      0.61 o 
   3  -1   5      119.89      121.86      1.92 o 
   4  -1   5       63.71       63.53      0.95 o 
   5  -1   5       64.18       66.07      1.03 o 
   6  -1   5       12.51       11.95      0.44 o 
   7  -1   5        0.00       -0.05      0.31 o 
   8  -1   5       22.55       23.78      1.55 o 
  -8   0   5        0.04       -0.04      0.32 o 
  -7   0   5       16.79       15.02      0.90 o 
  -6   0   5       17.68       15.69      0.60 o 
  -5   0   5        8.00        6.87      0.56 o 
  -4   0   5        1.99        1.75      0.11 o 
  -3   0   5      516.22      537.45     15.58 o 
  -2   0   5      178.10      217.48      2.96 o 
  -1   0   5       44.85       40.14      0.74 o 
   0   0   5        0.03       -0.05      0.05 o 
   1   0   5      187.26      215.70      1.87 o 
   2   0   5      328.29      340.80      2.74 o 
   3   0   5       95.59       97.72      1.21 o 
   4   0   5       16.14       18.04      0.76 o 
   5   0   5        3.10        2.75      0.24 o 
   6   0   5        2.33        1.99      0.25 o 
   7   0   5        7.62        6.08      0.53 o 
  -5   1   5      471.27      444.95      8.19 o 
  -4   1   5      157.26      137.56      2.80 o 
  -3   1   5      148.63      142.18      2.48 o 
  -2   1   5        7.85        6.87      0.37 o 
  -1   1   5      521.81      593.83      7.66 o 
   0   1   5        0.32        0.24      0.06 o 
   1   1   5       43.50       48.56      0.52 o 
   2   1   5      252.65      261.34      2.42 o 
   3   1   5       43.70       41.59      0.66 o 
   4   1   5        9.62       11.71      0.41 o 
   5   1   5        0.09        0.05      0.19 o 
   6   1   5       10.67        9.38      0.44 o 
   7   1   5        0.40       -0.01      0.34 o 
  -5   2   5     1360.25     1289.47     22.54 o 
  -4   2   5      414.03      410.27      7.49 o 
  -3   2   5        8.70       10.00      0.31 o 
  -2   2   5     1965.30     2181.18     48.45 o 
  -1   2   5      925.84      973.10     20.25 o 
   0   2   5       16.10       13.17      0.30 o 
   1   2   5        2.12        4.12      0.15 o 
   2   2   5      727.51      759.99      7.36 o 
   3   2   5       36.09       41.79      0.60 o 
   4   2   5       49.95       53.10      0.98 o 
   5   2   5      173.09      177.49      2.49 o 
   6   2   5      149.63      158.08      2.33 o 
   7   2   5        7.68        7.29      0.62 o 
  -6   3   5       20.78       20.66      1.61 o 
  -5   3   5       53.44       46.55      1.43 o 
  -4   3   5       53.75       54.64      1.28 o 
  -3   3   5        1.98        1.92      0.21 o 
  -2   3   5       91.52      114.84      6.66 o 
  -1   3   5       42.10       48.71      0.76 o 
   0   3   5        0.26       -0.06      0.07 o 
   1   3   5       91.01      114.43      1.19 o 
   2   3   5       55.87       61.99      0.83 o 
   3   3   5      302.10      313.75      3.80 o 
   4   3   5       75.58       78.68      2.60 o 
   5   3   5      277.28      281.69      3.73 o 
   6   3   5      212.69      221.29      4.16 o 
   7   3   5        3.16        4.00      0.60 o 
  -6   4   5       45.53       44.18      2.36 o 
  -5   4   5       59.45       54.45      1.04 o 
  -4   4   5      154.19      150.32      2.69 o 
  -3   4   5       90.00       50.47      1.65 o 
  -2   4   5      146.82      165.42      2.08 o 
  -1   4   5       77.68       65.95      0.90 o 
   0   4   5       58.06       63.20      0.75 o 
   1   4   5       56.65       64.31      0.73 o 
   2   4   5       66.17       70.87      0.79 o 
   3   4   5       68.85       69.22      0.87 o 
   4   4   5       58.14       59.55      1.49 o 
   5   4   5       12.25       12.93      0.58 o 
   6   4   5        0.00        0.01      0.43 o 
   7   4   5        8.93        8.92      0.83 o 
  -7   5   5        5.19        4.34      0.58 o 
  -6   5   5       21.93       21.79      0.71 o 
  -5   5   5      144.42      126.51      2.42 o 
  -4   5   5       28.94       32.09      0.93 o 
  -3   5   5       77.14       67.85      1.73 o 
  -2   5   5        0.03       -0.04      0.09 o 
  -1   5   5      113.19      114.69      1.33 o 
   0   5   5        0.18       -0.08      0.08 o 
   1   5   5        2.51        3.10      0.17 o 
   2   5   5       52.38       50.44      0.69 o 
   3   5   5       40.42       41.71      0.70 o 
   4   5   5       27.01       27.49      0.73 o 
   5   5   5        6.47        6.23      0.53 o 
   6   5   5        0.02       -0.37      0.44 o 
  -8   6   5       27.08       30.09      0.98 o 
  -7   6   5       18.81       19.91      1.30 o 
  -6   6   5        0.07       -0.04      0.41 o 
  -5   6   5       44.87       33.42      1.06 o 
  -4   6   5      259.64      214.59      3.96 o 
  -3   6   5      323.95      284.80      8.29 o 
  -2   6   5     1052.35     1016.55     10.54 o 
  -1   6   5     1222.43     1166.73     11.14 o 
   0   6   5      248.92      243.75      2.26 o 
   1   6   5       21.95       24.42      0.50 o 
   2   6   5      136.24      117.06      1.33 o 
   3   6   5      106.64      100.41      1.47 o 
   4   6   5       14.49       15.56      0.47 o 
   5   6   5       59.70       64.70      1.54 o 
   6   6   5        0.10       -0.02      0.63 o 
  -8   7   5        0.00       -0.41      0.41 o 
  -7   7   5        1.07        1.01      0.43 o 
  -6   7   5        3.17        2.73      0.47 o 
  -5   7   5       31.33       31.42      1.13 o 
  -4   7   5      107.73      101.05      2.27 o 
  -3   7   5       62.94       58.09      1.70 o 
  -2   7   5      111.94      108.97      1.41 o 
  -1   7   5      442.10      423.27      5.24 o 
   0   7   5      134.39      126.33      1.92 o 
   1   7   5      107.12      101.23      1.32 o 
   2   7   5      284.03      259.42      3.11 o 
   3   7   5        1.97        3.26      0.48 o 
   4   7   5        7.54        7.42      0.42 o 
   5   7   5        3.75        3.13      0.71 o 
   6   7   5       43.79       46.52      1.77 o 
  -7   8   5        3.56        4.58      0.65 o 
  -6   8   5        0.00        0.29      0.58 o 
  -5   8   5       33.65       28.83      1.38 o 
  -4   8   5        0.66        0.32      0.32 o 
  -3   8   5        5.40        4.12      0.52 o 
  -2   8   5      226.30      225.45      2.65 o 
  -1   8   5        2.74        4.35      0.47 o 
   0   8   5        5.72        6.62      0.32 o 
   1   8   5        1.87        1.93      0.22 o 
   2   8   5       12.20       11.65      0.53 o 
   3   8   5        0.16       -0.22      0.22 o 
   4   8   5       15.62       16.17      0.85 o 
   5   8   5        2.83        2.03      0.59 o 
  -7   9   5       25.59       26.98      1.25 o 
  -6   9   5        2.39        1.77      0.53 o 
  -5   9   5        0.12        0.05      0.39 o 
  -4   9   5        3.85        4.27      0.59 o 
  -3   9   5        1.79        0.91      0.40 o 
  -2   9   5        3.09        2.92      0.24 o 
  -1   9   5        5.68        4.31      0.33 o 
   0   9   5        4.54        4.35      0.29 o 
   1   9   5       14.69       15.57      0.50 o 
   2   9   5       41.49       38.07      0.96 o 
   3   9   5       14.28       15.18      0.97 o 
   4   9   5        0.00        0.06      0.54 o 
   5   9   5        0.01        0.30      0.62 o 
  -7  10   5       76.49       83.81      2.35 o 
  -6  10   5       28.87       31.42      3.20 o 
  -5  10   5       87.15       95.17      2.51 o 
  -4  10   5      132.17      139.62      3.23 o 
  -3  10   5        0.00       -0.18      0.36 o 
  -2  10   5       53.09       57.78      0.98 o 
  -1  10   5       41.44       48.61      1.26 o 
   0  10   5       50.47       54.63      1.02 o 
   1  10   5       34.49       37.44      0.93 o 
   2  10   5       76.41       77.57      1.89 o 
   3  10   5       46.93       48.16      1.98 o 
   4  10   5        7.42        6.41      0.97 o 
  -6  11   5        8.87       10.37      0.99 o 
  -5  11   5       34.20       36.45      2.00 o 
  -4  11   5        0.32       -0.40      0.47 o 
  -3  11   5        1.78        1.90      1.08 o 
  -2  11   5        0.10        0.03      0.20 o 
  -1  11   5      106.74      111.21      2.23 o 
   0  11   5      105.85      114.03      2.00 o 
   1  11   5       14.27       12.55      0.51 o 
   2  11   5      293.04      297.50      5.71 o 
   3  11   5       66.88       66.19      1.85 o 
  -5  12   5       50.95       59.03      2.73 o 
  -4  12   5        3.40        2.46      0.69 o 
  -3  12   5        7.62        7.45      0.68 o 
  -2  12   5       14.71       13.90      0.76 o 
  -1  12   5        2.89        3.60      0.48 o 
   0  12   5        1.91        1.41      0.42 o 
   1  12   5       15.73       18.59      1.77 o 
   2  12   5        2.36        1.72      0.50 o 
  -4  13   5        1.10        0.30      0.69 o 
  -3  13   5        0.90        2.35      0.83 o 
  -2  13   5       15.11       14.73      1.41 o 
  -1  13   5        8.15        8.59      1.10 o 
   0  13   5        0.19        0.27      0.47 o 
   1  13   5       11.06       10.19      1.28 o 
  -2 -14   6        1.86        1.16      0.39 o 
  -1 -14   6        4.03        2.16      0.78 o 
   0 -14   6        3.01        2.92      0.58 o 
   1 -14   6        0.72        1.30      0.72 o 
   2 -14   6       44.49       45.08      2.30 o 
   3 -14   6        4.24        3.89      0.92 o 
  -3 -13   6        9.53        8.34      0.69 o 
  -2 -13   6        0.68        0.61      0.37 o 
  -1 -13   6       28.30       30.66      0.86 o 
   0 -13   6       12.54       13.86      0.70 o 
   1 -13   6        4.16        4.56      0.90 o 
   2 -13   6        5.26        5.91      0.98 o 
   3 -13   6        2.12        1.05      0.71 o 
   4 -13   6        0.04        0.08      0.72 o 
  -4 -12   6       37.77       31.68      2.08 o 
  -3 -12   6        0.40        0.06      0.33 o 
  -2 -12   6       20.26       20.21      0.84 o 
  -1 -12   6        3.05        2.67      0.28 o 
   0 -12   6        2.49        2.00      0.37 o 
   1 -12   6       22.36       19.55      1.31 o 
   2 -12   6       13.87       14.03      1.24 o 
   3 -12   6        1.07        0.76      0.46 o 
   4 -12   6       10.45       10.10      1.12 o 
   5 -12   6        1.09        1.73      0.77 o 
  -5 -11   6      325.24      330.40      9.61 o 
  -4 -11   6       45.08       45.23      1.41 o 
  -3 -11   6       73.95       74.31      1.46 o 
  -2 -11   6      121.61      124.08      2.12 o 
  -1 -11   6       16.96       19.36      0.58 o 
   0 -11   6        1.38        0.87      0.22 o 
   1 -11   6        4.28        3.09      0.42 o 
   2 -11   6       75.08       74.88      1.71 o 
   3 -11   6       19.84       21.09      0.78 o 
   4 -11   6       30.83       34.85      1.60 o 
   5 -11   6       30.78       29.98      1.53 o 
   6 -11   6        0.02       -0.59      0.59 o 
  -5 -10   6       18.77       20.33      1.50 o 
  -4 -10   6       82.86       81.99      1.50 o 
  -3 -10   6        0.03       -0.04      0.22 o 
  -2 -10   6        9.31        8.71      0.53 o 
  -1 -10   6       42.00       44.49      0.86 o 
   0 -10   6       19.20       20.20      0.57 o 
   1 -10   6        7.91        7.71      0.58 o 
   2 -10   6      113.87      107.30      1.87 o 
   3 -10   6        7.36        8.22      0.70 o 
   4 -10   6        0.85        0.56      0.45 o 
   5 -10   6       69.50       66.81      1.84 o 
   6 -10   6       34.67       38.64      1.65 o 
  -6  -9   6        4.47        3.97      0.87 o 
  -5  -9   6      125.52      132.05      2.86 o 
  -4  -9   6       28.77       26.41      0.74 o 
  -3  -9   6        0.55        0.62      0.21 o 
  -2  -9   6        0.06        0.35      0.23 o 
  -1  -9   6       29.14       29.14      0.66 o 
   0  -9   6       57.10       53.56      0.93 o 
   1  -9   6        0.42        0.39      0.20 o 
   2  -9   6       14.11       14.66      0.52 o 
   3  -9   6        8.71       10.41      0.72 o 
   4  -9   6       14.41       13.71      0.85 o 
   5  -9   6        0.73        0.16      0.43 o 
   6  -9   6        0.34        0.77      0.48 o 
  -6  -8   6       10.44       11.57      1.16 o 
  -5  -8   6       12.31       11.53      0.85 o 
  -4  -8   6       82.71       80.74      1.46 o 
  -3  -8   6      121.81      113.45      1.52 o 
  -2  -8   6       16.42       20.29      0.51 o 
  -1  -8   6       84.11       84.76      1.22 o 
   0  -8   6       12.93       11.62      0.43 o 
   1  -8   6       18.01       20.27      0.50 o 
   2  -8   6        1.79        2.68      0.24 o 
   3  -8   6       46.67       45.50      1.23 o 
   4  -8   6       10.01        9.13      0.66 o 
   5  -8   6       16.87       17.87      0.87 o 
   6  -8   6        0.68        0.57      0.41 o 
   7  -8   6        1.77        1.41      0.55 o 
  -7  -7   6        0.00       -0.20      0.60 o 
  -6  -7   6        1.05       -0.40      0.66 o 
  -5  -7   6      216.41      234.43      4.06 o 
  -4  -7   6        8.29       12.07      1.11 o 
  -3  -7   6       21.84       20.71      0.50 o 
  -2  -7   6      571.99      563.35      5.73 o 
  -1  -7   6      571.28      563.15      4.93 o 
   0  -7   6       83.66       88.52      1.47 o 
   1  -7   6      129.22      133.68      1.33 o 
   2  -7   6       11.80       15.54      0.43 o 
   3  -7   6       10.48       10.66      0.53 o 
   4  -7   6        5.41        4.81      0.48 o 
   5  -7   6        5.25        4.81      0.75 o 
   6  -7   6        0.26       -0.09      0.34 o 
   7  -7   6        2.58        2.55      0.52 o 
  -7  -6   6        1.03        1.38      0.66 o 
  -6  -6   6       10.39       10.39      1.02 o 
  -5  -6   6       84.19       91.63      2.00 o 
  -4  -6   6        2.83        1.98      0.38 o 
  -3  -6   6        3.15        2.30      0.19 o 
  -2  -6   6      263.29      248.34      3.30 o 
  -1  -6   6      431.45      449.13      3.96 o 
   0  -6   6      137.13      138.16      1.54 o 
   1  -6   6       22.49       26.10      0.42 o 
   2  -6   6       52.38       55.27      0.82 o 
   3  -6   6        8.12        6.74      0.47 o 
   4  -6   6       11.24       10.50      0.61 o 
   5  -6   6       20.01       20.73      0.88 o 
   6  -6   6        8.36        9.00      0.72 o 
   7  -6   6        0.54        0.86      0.41 o 
  -8  -5   6       17.74       19.91      1.34 o 
  -7  -5   6        4.29        4.85      0.79 o 
  -6  -5   6        4.82        5.07      0.69 o 
  -5  -5   6      105.41      114.71      2.22 o 
  -4  -5   6       51.75       47.42      1.18 o 
  -3  -5   6        2.21        1.76      0.23 o 
  -2  -5   6      273.98      272.07      3.18 o 
  -1  -5   6       35.47       38.50      0.55 o 
   0  -5   6        2.37        3.42      0.19 o 
   1  -5   6      224.48      241.13      2.08 o 
   2  -5   6       63.78       60.56      1.15 o 
   3  -5   6        0.71        0.26      0.17 o 
   4  -5   6       11.79       12.71      0.51 o 
   5  -5   6        3.76        3.97      0.35 o 
   6  -5   6        4.93        4.98      0.42 o 
   7  -5   6        4.32        4.53      0.77 o 
  -8  -4   6       41.61       41.24      1.66 o 
  -7  -4   6       34.81       35.41      1.45 o 
  -6  -4   6        3.95        3.39      0.56 o 
  -5  -4   6       41.31       40.95      1.08 o 
  -4  -4   6      178.02      181.43      2.91 o 
  -3  -4   6      124.33      118.51      1.66 o 
  -2  -4   6        1.36        0.97      0.22 o 
  -1  -4   6       28.24       33.62      0.47 o 
   0  -4   6       93.90      108.46      1.04 o 
   1  -4   6      248.35      254.19      1.93 o 
   2  -4   6       80.36       79.12      0.99 o 
   3  -4   6       64.11       63.12      0.99 o 
   4  -4   6        9.34        7.31      0.49 o 
   5  -4   6        7.12        6.72      0.40 o 
   6  -4   6        5.28        5.51      0.43 o 
   7  -4   6        5.86        6.08      0.68 o 
  -8  -3   6      271.66      309.57      5.86 o 
  -7  -3   6       14.14       14.44      0.97 o 
  -6  -3   6       25.46       24.80      1.02 o 
  -5  -3   6        9.04        3.45      0.35 o 
  -4  -3   6      382.97      320.07      4.60 o 
  -2  -3   6      313.18      354.75      3.03 o 
  -1  -3   6      110.05      120.44      1.25 o 
   0  -3   6       51.04       62.29      0.68 o 
   1  -3   6      337.00      339.94      2.77 o 
   2  -3   6       57.45       56.10      1.16 o 
   3  -3   6       84.00       84.15      1.17 o 
   4  -3   6        0.14        0.02      0.14 o 
   5  -3   6        4.97        4.53      0.30 o 
   6  -3   6       18.49       18.84      0.64 o 
   7  -3   6        0.30        0.89      0.45 o 
  -8  -2   6        0.78        0.68      0.51 o 
  -7  -2   6        0.83        0.03      0.40 o 
  -6  -2   6        8.47        7.71      0.57 o 
  -5  -2   6       61.36       49.98      1.02 o 
  -4  -2   6       49.50       43.25      0.70 o 
  -3  -2   6      589.82      647.05      8.69 o 
  -2  -2   6      438.10      500.79      4.41 o 
  -1  -2   6      502.23      549.00      5.77 o 
   0  -2   6        6.99        4.87      0.16 o 
   1  -2   6       31.24       30.43      0.38 o 
   2  -2   6     1449.37     1474.39     11.41 o 
   3  -2   6       34.49       40.32      0.61 o 
   4  -2   6       46.94       46.55      0.80 o 
   5  -2   6        3.41        3.26      0.27 o 
   6  -2   6        2.00        1.74      0.31 o 
   7  -2   6        8.99        8.15      0.58 o 
  -8  -1   6       11.99       13.44      2.12 o 
  -7  -1   6        1.78        2.58      0.42 o 
  -6  -1   6        0.54        0.22      0.41 o 
  -5  -1   6       30.04       23.29      0.55 o 
  -4  -1   6      103.10       94.76      1.22 o 
  -3  -1   6      177.28      186.45      5.35 o 
  -2  -1   6      324.96      361.38      3.80 o 
  -1  -1   6        3.76        2.25      0.14 o 
   0  -1   6      131.20      128.14      1.17 o 
   1  -1   6      197.29      192.06      1.71 o 
   2  -1   6       56.38       61.81      0.71 o 
   3  -1   6       37.76       39.21      0.65 o 
   4  -1   6       12.85       12.30      0.39 o 
   5  -1   6        4.25        4.98      0.31 o 
   6  -1   6       10.66        9.12      0.48 o 
   7  -1   6        9.30        8.17      0.60 o 
  -8   0   6        0.41        0.58      0.47 o 
  -7   0   6        9.57        9.86      0.81 o 
  -6   0   6        0.40        0.41      0.25 o 
  -5   0   6        3.00        2.52      0.26 o 
  -4   0   6       15.56       16.15      0.43 o 
  -3   0   6      154.56      161.21      1.77 o 
  -2   0   6      530.49      579.95      9.25 o 
  -1   0   6      124.71      130.84      1.90 o 
   0   0   6      103.48      113.81      1.56 o 
   1   0   6       59.36       57.56      0.57 o 
   2   0   6      299.37      311.36      2.86 o 
   3   0   6       41.97       39.32      0.64 o 
   4   0   6        0.87        0.78      0.18 o 
   5   0   6        0.02        0.21      0.18 o 
   6   0   6        0.43        0.02      0.21 o 
   7   0   6        3.15        2.44      0.44 o 
  -4   1   6      236.46      222.63      3.24 o 
  -3   1   6        2.27        6.71      0.23 o 
  -2   1   6      160.90      158.10      3.79 o 
  -1   1   6       31.05       35.43      0.71 o 
   0   1   6        3.53        3.67      0.14 o 
   1   1   6      572.58      592.11      4.95 o 
   2   1   6       55.72       53.92      0.72 o 
   3   1   6       16.88       15.21      0.33 o 
   4   1   6       25.32       22.07      0.59 o 
   5   1   6        1.47        1.17      0.41 o 
   6   1   6        8.00        7.32      0.43 o 
   7   1   6        0.08        0.05      0.38 o 
  -5   2   6      283.45      268.45      7.52 o 
  -4   2   6      420.71      411.10      5.82 o 
  -3   2   6      125.04      127.12      3.68 o 
  -2   2   6        3.53        3.11      0.66 o 
  -1   2   6      836.72      856.37      9.27 o 
   0   2   6        5.33        3.87      0.14 o 
   1   2   6      329.91      339.82      2.93 o 
   2   2   6      236.82      235.18      2.26 o 
   3   2   6        0.26        0.14      0.14 o 
   4   2   6        0.05       -0.07      0.17 o 
   5   2   6        0.31       -0.21      0.21 o 
   6   2   6       16.37       12.98      0.65 o 
   7   2   6        0.05       -0.41      0.49 o 
  -5   3   6       39.75       38.22      1.02 o 
  -4   3   6       29.31       24.28      0.64 o 
  -3   3   6        2.09        3.49      0.27 o 
  -2   3   6       12.01       16.24      0.34 o 
  -1   3   6       15.33       13.99      0.41 o 
   0   3   6        9.74       13.97      0.28 o 
   1   3   6       19.98       17.97      0.34 o 
   2   3   6      228.63      234.12      1.99 o 
   3   3   6       95.58       93.70      1.07 o 
   4   3   6       22.52       20.98      0.81 o 
   5   3   6        3.68        4.20      0.38 o 
   6   3   6       19.80       22.66      1.55 o 
   7   3   6        7.05        5.95      1.02 o 
  -6   4   6        6.10        6.33      0.67 o 
  -5   4   6      108.78      100.71      1.91 o 
  -4   4   6        1.12        0.65      0.24 o 
  -3   4   6       63.05       23.32      0.98 o 
  -2   4   6        1.86        1.15      0.14 o 
  -1   4   6      208.56      228.97      2.20 o 
   0   4   6      219.14      226.04      2.04 o 
   1   4   6       43.39       45.76      0.58 o 
   2   4   6      239.18      255.81      2.33 o 
   3   4   6       22.88       24.54      0.60 o 
   4   4   6        3.81        3.42      0.26 o 
   5   4   6        5.29        5.72      0.44 o 
   6   4   6        0.31       -0.28      0.62 o 
   7   4   6        3.76        3.59      0.65 o 
  -7   5   6        4.08        5.01      0.44 o 
  -6   5   6        1.57        1.60      0.32 o 
  -5   5   6       96.83       90.12      1.88 o 
  -4   5   6        8.88        6.82      0.58 o 
  -3   5   6        3.36        3.79      0.37 o 
  -2   5   6        1.13        1.07      0.13 o 
  -1   5   6        0.01        0.08      0.10 o 
   0   5   6       10.67       12.60      0.29 o 
   1   5   6       14.68       14.81      0.35 o 
   2   5   6        7.96        7.27      0.27 o 
   3   5   6       97.27       95.69      1.17 o 
   4   5   6      112.53      112.82      1.47 o 
   5   5   6        6.50        6.55      0.50 o 
   6   5   6        2.10        1.88      0.57 o 
  -8   6   6        2.26        3.06      0.51 o 
  -7   6   6        5.14        5.76      0.57 o 
  -6   6   6       20.92       21.42      0.86 o 
  -5   6   6       38.63       35.53      1.10 o 
  -4   6   6       12.30        9.15      0.60 o 
  -3   6   6       39.27       33.95      1.05 o 
  -2   6   6        8.96        9.40      0.48 o 
  -1   6   6      205.67      193.95      2.34 o 
   0   6   6        6.98        6.08      0.24 o 
   1   6   6        9.44        9.77      0.40 o 
   2   6   6       16.53       19.01      0.43 o 
   3   6   6       29.30       31.30      0.64 o 
   4   6   6       22.13       23.48      0.58 o 
   5   6   6        5.03        4.43      0.65 o 
   6   6   6        0.03       -0.46      0.52 o 
  -8   7   6        9.94       11.26      0.74 o 
  -7   7   6        2.52        2.05      0.48 o 
  -6   7   6        4.03        3.90      0.53 o 
  -5   7   6        1.08        0.58      0.34 o 
  -4   7   6       23.56       21.46      0.90 o 
  -3   7   6        6.70        5.71      1.17 o 
  -2   7   6       19.61       17.64      0.44 o 
  -1   7   6       65.80       70.31      1.10 o 
   0   7   6        1.32        1.94      0.20 o 
   1   7   6      114.04      117.39      1.49 o 
   2   7   6        0.61        0.67      0.23 o 
   3   7   6        0.31        0.03      0.21 o 
   4   7   6       45.24       47.55      0.98 o 
   5   7   6        6.59        5.83      1.09 o 
  -7   8   6        3.61        3.85      0.60 o 
  -6   8   6       51.87       56.40      1.65 o 
  -5   8   6       12.74       11.97      1.14 o 
  -4   8   6        0.09       -0.26      0.39 o 
  -3   8   6       27.53       31.58      1.16 o 
  -2   8   6        7.50        6.15      0.35 o 
  -1   8   6       79.79       89.07      1.35 o 
   0   8   6        3.70        3.57      0.25 o 
   1   8   6       18.94       21.46      0.54 o 
   2   8   6        0.19       -0.06      0.27 o 
   3   8   6        0.97        0.30      0.26 o 
   4   8   6       21.55       22.68      0.84 o 
   5   8   6        0.05       -0.37      0.55 o 
  -7   9   6        5.31        6.47      0.81 o 
  -6   9   6       18.59       19.73      1.15 o 
  -5   9   6        7.35        5.67      0.67 o 
  -4   9   6        0.37        0.46      0.40 o 
  -3   9   6        0.20       -0.08      0.34 o 
  -2   9   6       17.25       16.43      0.47 o 
  -1   9   6        0.53        0.33      0.36 o 
   0   9   6       21.69       23.99      0.62 o 
   1   9   6        1.87        1.70      0.24 o 
   2   9   6        0.75        0.35      0.27 o 
   3   9   6       25.15       23.62      0.83 o 
   4   9   6       28.50       28.69      1.74 o 
  -6  10   6       11.69       10.23      1.24 o 
  -5  10   6        0.14       -0.42      0.42 o 
  -4  10   6       29.23       29.48      1.29 o 
  -3  10   6       16.36       14.97      1.02 o 
  -2  10   6       18.15       19.09      0.54 o 
  -1  10   6        7.54        7.55      0.56 o 
   0  10   6       45.04       48.35      1.13 o 
   1  10   6        0.31        0.07      0.22 o 
   2  10   6       40.17       41.13      1.29 o 
   3  10   6       10.69        9.33      0.72 o 
   4  10   6       14.58       12.61      1.29 o 
  -6  11   6       17.47       16.97      2.16 o 
  -5  11   6       10.28       10.15      0.93 o 
  -4  11   6        0.57       -0.02      0.51 o 
  -3  11   6        1.80        2.26      0.57 o 
  -2  11   6       17.92       16.69      0.61 o 
  -1  11   6        9.63        9.01      0.89 o 
   0  11   6        3.81        3.08      0.40 o 
   1  11   6        3.47        2.64      0.49 o 
   2  11   6       37.27       39.44      1.41 o 
   3  11   6        0.16        0.26      0.39 o 
  -5  12   6        5.03        5.31      0.83 o 
  -4  12   6        8.86        8.97      1.20 o 
  -3  12   6       43.35       44.29      1.37 o 
  -2  12   6        0.13       -0.12      0.35 o 
  -1  12   6       20.79       23.68      1.58 o 
   0  12   6        4.42        5.12      0.67 o 
   1  12   6       54.48       56.96      2.63 o 
   2  12   6        2.15        2.58      0.53 o 
  -4  13   6        2.86        1.78      0.71 o 
  -3  13   6        0.01       -0.05      0.64 o 
  -2  13   6       43.21       44.03      2.27 o 
  -1  13   6        2.22        1.41      0.71 o 
   0  13   6        0.72        0.95      0.52 o 
  -2 -14   7        2.77        2.74      0.80 o 
  -1 -14   7        6.22        5.82      0.76 o 
   0 -14   7        0.40       -0.28      0.43 o 
   1 -14   7       39.52       41.69      2.09 o 
   2 -14   7        1.97        1.80      0.79 o 
   3 -14   7        3.32        1.87      0.84 o 
  -3 -13   7        9.42        8.76      0.91 o 
  -2 -13   7        0.41        0.21      0.32 o 
  -1 -13   7        2.93        2.43      0.35 o 
   0 -13   7        0.83        0.53      0.32 o 
   1 -13   7       62.88       60.60      2.58 o 
   2 -13   7        0.92        0.99      0.68 o 
   3 -13   7        5.05        3.51      0.91 o 
   4 -13   7        0.08       -0.37      0.71 o 
  -4 -12   7       22.41       20.54      1.75 o 
  -3 -12   7       13.50       10.74      0.77 o 
  -2 -12   7        1.39        0.51      0.32 o 
  -1 -12   7        2.41        2.31      0.29 o 
   0 -12   7       37.05       37.33      1.04 o 
   1 -12   7       97.49       96.87      2.88 o 
   2 -12   7        7.31        7.45      0.71 o 
   3 -12   7       64.09       61.13      2.06 o 
   4 -12   7        2.48        2.17      0.72 o 
   5 -12   7        9.80       11.07      1.54 o 
  -5 -11   7        3.42        4.31      1.13 o 
  -4 -11   7       56.89       56.50      2.72 o 
  -3 -11   7        6.59        5.43      0.44 o 
  -2 -11   7        0.41        0.00      0.25 o 
  -1 -11   7        3.09        3.55      0.31 o 
   0 -11   7        3.21        3.11      0.30 o 
   1 -11   7        2.09        2.68      0.41 o 
   2 -11   7       93.42       91.75      2.34 o 
   3 -11   7        2.19        3.11      0.36 o 
   4 -11   7       14.59       15.79      1.25 o 
   5 -11   7        4.13        2.15      1.46 o 
  -5 -10   7        2.86        2.03      0.79 o 
  -4 -10   7        0.26       -0.45      0.45 o 
  -3 -10   7        1.37        1.10      0.27 o 
  -2 -10   7       49.40       49.44      1.14 o 
  -1 -10   7        0.15        0.11      0.19 o 
   0 -10   7       10.10        9.44      0.43 o 
   1 -10   7      123.34      122.91      2.35 o 
   2 -10   7       63.34       66.24      1.19 o 
   3 -10   7        0.04        0.11      0.25 o 
   4 -10   7        0.01       -0.23      0.43 o 
   5 -10   7       35.65       35.66      1.33 o 
   6 -10   7       10.29       10.42      1.04 o 
  -6  -9   7        2.53        2.97      1.48 o 
  -5  -9   7        0.33       -0.09      0.46 o 
  -4  -9   7       39.91       40.48      0.98 o 
  -3  -9   7       22.80       21.20      0.62 o 
  -2  -9   7        0.24        0.01      0.20 o 
  -1  -9   7        2.42        2.68      0.26 o 
   0  -9   7        2.54        2.66      0.26 o 
   1  -9   7       10.49       10.40      0.62 o 
   2  -9   7        0.01       -0.14      0.18 o 
   3  -9   7       50.70       54.30      1.03 o 
   4  -9   7       32.85       34.39      1.21 o 
   5  -9   7       22.27       22.39      1.56 o 
   6  -9   7       25.04       26.92      1.24 o 
  -6  -8   7       37.52       38.91      1.81 o 
  -5  -8   7        4.09        4.22      0.60 o 
  -4  -8   7       10.76       12.23      0.83 o 
  -3  -8   7       25.05       22.07      0.56 o 
  -2  -8   7        5.93        6.44      0.37 o 
  -1  -8   7      158.92      148.45      1.71 o 
   0  -8   7      230.70      222.80      2.57 o 
   1  -8   7       24.74       22.67      0.61 o 
   2  -8   7        0.39        0.38      0.18 o 
   3  -8   7      122.17      129.45      2.09 o 
   4  -8   7       10.01       12.63      0.78 o 
   5  -8   7        2.68        2.75      0.48 o 
   6  -8   7        6.00        5.70      0.64 o 
   7  -8   7        2.63        2.54      0.63 o 
  -7  -7   7       10.24       10.11      1.13 o 
  -6  -7   7        3.53        2.20      0.67 o 
  -5  -7   7       17.23       20.15      0.99 o 
  -4  -7   7       37.47       38.43      1.21 o 
  -3  -7   7        0.82        1.07      0.18 o 
  -2  -7   7       39.93       35.93      0.71 o 
  -1  -7   7      121.69      121.69      1.36 o 
   0  -7   7       69.34       71.91      1.06 o 
   1  -7   7      145.67      149.31      1.47 o 
   2  -7   7        9.56       11.33      0.40 o 
   3  -7   7       55.04       55.29      1.54 o 
   4  -7   7        3.33        4.14      0.46 o 
   5  -7   7        3.83        4.09      0.48 o 
   6  -7   7       62.60       62.62      2.00 o 
   7  -7   7        1.34        1.45      0.49 o 
  -7  -6   7        0.39       -0.44      0.60 o 
  -6  -6   7       34.33       39.40      2.85 o 
  -5  -6   7       11.41       10.04      0.71 o 
  -4  -6   7        8.19        5.71      0.52 o 
  -3  -6   7        2.88        3.41      0.28 o 
  -2  -6   7      106.01      107.16      1.52 o 
  -1  -6   7       12.55       15.74      0.37 o 
   0  -6   7       16.76       18.51      0.42 o 
   1  -6   7      110.04      104.94      1.08 o 
   2  -6   7       87.45       86.53      1.27 o 
   3  -6   7        1.54        1.54      0.25 o 
   4  -6   7       39.07       39.53      1.06 o 
   5  -6   7        0.01        0.08      0.29 o 
   6  -6   7       22.29       21.91      0.87 o 
   7  -6   7        0.01       -0.28      0.41 o 
  -8  -5   7        5.24        5.78      0.89 o 
  -7  -5   7        1.12        1.26      0.72 o 
  -6  -5   7        8.87       10.18      1.98 o 
  -5  -5   7        0.00       -0.23      0.26 o 
  -4  -5   7       65.15       67.00      1.84 o 
  -3  -5   7       73.69       72.57      1.22 o 
  -2  -5   7       17.43       14.71      0.39 o 
  -1  -5   7        0.94        1.03      0.13 o 
   0  -5   7       17.76       17.80      0.37 o 
   1  -5   7       13.45       16.71      0.37 o 
   2  -5   7      197.38      187.64      1.93 o 
   3  -5   7      245.77      241.91      3.16 o 
   4  -5   7        1.74        1.18      0.26 o 
   5  -5   7        9.83        9.42      0.52 o 
   6  -5   7        3.30        3.11      0.38 o 
   7  -5   7        6.30        5.85      0.56 o 
  -8  -4   7       16.33       14.56      1.27 o 
  -7  -4   7       30.24       29.25      1.39 o 
  -6  -4   7        3.69        4.37      0.62 o 
  -5  -4   7        0.14       -0.29      0.29 o 
  -4  -4   7      212.26      175.77      2.98 o 
  -3  -4   7       20.17       23.53      0.52 o 
  -2  -4   7       98.58       90.94      1.73 o 
  -1  -4   7      215.18      235.00      2.14 o 
   0  -4   7       28.45       30.02      0.41 o 
   1  -4   7       44.86       40.59      0.48 o 
   2  -4   7      150.15      140.07      1.58 o 
   3  -4   7      163.24      168.04      1.91 o 
   4  -4   7        3.64        3.65      0.43 o 
   5  -4   7        0.41        0.38      0.23 o 
   6  -4   7        7.49        6.76      0.48 o 
   7  -4   7       10.14        9.32      0.64 o 
  -8  -3   7        6.55        6.47      0.82 o 
  -7  -3   7        3.20        2.63      0.64 o 
  -6  -3   7        0.48        0.89      0.39 o 
  -5  -3   7        0.72        0.26      0.28 o 
  -4  -3   7       36.46       27.18      0.71 o 
  -3  -3   7        7.96        9.49      0.48 o 
  -2  -3   7       36.92       44.02      0.56 o 
  -1  -3   7       88.50      104.23      0.98 o 
   0  -3   7      276.22      293.33      2.59 o 
   1  -3   7      130.50      127.80      1.11 o 
   2  -3   7      584.83      643.10      5.80 o 
   3  -3   7     1290.59     1329.08     12.68 o 
   4  -3   7        6.87        6.35      0.34 o 
   5  -3   7       18.87       19.13      0.55 o 
   6  -3   7       10.11        8.03      0.51 o 
   7  -3   7       41.22       39.33      1.40 o 
  -8  -2   7        0.88        0.62      0.70 o 
  -7  -2   7        3.69        5.10      0.60 o 
  -6  -2   7        5.38        6.57      0.71 o 
  -5  -2   7        8.18        7.66      0.47 o 
  -4  -2   7       11.25       14.48      0.45 o 
  -2  -2   7       18.88       28.31      0.44 o 
  -1  -2   7        7.49        7.44      0.29 o 
   0  -2   7        5.74        6.22      0.18 o 
   1  -2   7       47.70       52.06      0.51 o 
   2  -2   7      375.20      384.66      4.49 o 
   3  -2   7        0.00        0.10      0.13 o 
   4  -2   7      113.69      123.34      1.65 o 
   5  -2   7       25.12       25.25      0.63 o 
   6  -2   7       44.22       45.13      0.91 o 
   7  -2   7       19.63       20.92      1.19 o 
  -8  -1   7       17.12       16.42      0.89 o 
  -7  -1   7        0.03       -0.06      0.32 o 
  -6  -1   7        0.90        0.68      0.25 o 
  -5  -1   7       37.66       33.76      1.17 o 
  -4  -1   7       28.00       29.99      0.51 o 
  -3  -1   7       22.35       20.07      0.45 o 
  -2  -1   7        5.01        4.79      0.13 o 
  -1  -1   7        3.45        5.12      0.21 o 
   0  -1   7       42.32       48.20      0.69 o 
   1  -1   7       37.62       32.94      0.40 o 
   2  -1   7        0.90        0.38      0.16 o 
   3  -1   7        1.03        0.89      0.27 o 
   4  -1   7       28.08       25.57      0.74 o 
   5  -1   7       46.67       45.94      1.00 o 
   6  -1   7        0.03       -0.02      0.22 o 
   7  -1   7       10.88       10.54      0.69 o 
  -8   0   7        0.27        0.27      0.37 o 
  -7   0   7       18.51       20.20      0.76 o 
  -6   0   7       22.57       21.24      0.84 o 
  -5   0   7        0.06        0.19      0.19 o 
  -4   0   7      357.77      341.10      5.51 o 
  -3   0   7       37.24       30.26      0.44 o 
  -2   0   7        0.64        0.62      0.08 o 
  -1   0   7       47.14       48.83      0.56 o 
   0   0   7       23.76       21.11      0.31 o 
   1   0   7       42.09       43.92      0.49 o 
   2   0   7        1.49        1.68      0.14 o 
   3   0   7        4.19        3.26      0.18 o 
   4   0   7       41.02       41.46      0.84 o 
   5   0   7       24.85       26.08      0.65 o 
   6   0   7        0.06       -0.23      0.23 o 
   7   0   7        6.80        5.48      0.58 o 
  -6   1   7        3.24        2.58      0.30 o 
  -5   1   7       59.52       55.63      1.51 o 
  -4   1   7      622.29      564.95     10.43 o 
  -3   1   7      151.38      144.25      3.27 o 
  -2   1   7       20.65       19.28      0.80 o 
  -1   1   7      512.61      570.06      4.45 o 
   0   1   7      749.29      797.67      6.19 o 
   1   1   7      104.39       99.14      0.98 o 
   2   1   7       11.88       10.26      0.27 o 
   3   1   7      340.81      363.78      3.39 o 
   4   1   7       46.20       47.27      0.93 o 
   5   1   7        0.11       -0.20      0.20 o 
   6   1   7       92.35       96.14      1.66 o 
   7   1   7       58.55       63.20      2.53 o 
  -6   2   7        4.17        3.69      0.32 o 
  -5   2   7        0.01       -0.15      0.20 o 
  -4   2   7       13.99       16.16      1.17 o 
  -2   2   7        0.62        0.71      0.11 o 
  -1   2   7      139.44      167.00      1.40 o 
   0   2   7       12.52       17.13      0.27 o 
   1   2   7        7.68        6.96      0.23 o 
   2   2   7      218.18      240.82      2.18 o 
   3   2   7       48.38       51.35      0.69 o 
   4   2   7       32.13       32.40      0.77 o 
   5   2   7       56.83       57.35      1.14 o 
   6   2   7      151.03      152.77      3.26 o 
   7   2   7      122.98      122.38      3.99 o 
  -6   3   7        7.76        6.96      0.49 o 
  -5   3   7        0.51        0.36      0.29 o 
  -4   3   7        6.05        6.02      0.42 o 
  -3   3   7        0.08        0.02      0.20 o 
  -2   3   7        7.39        5.62      0.23 o 
  -1   3   7       37.61       44.31      0.48 o 
   0   3   7       11.55       10.19      0.25 o 
   1   3   7       59.55       61.96      0.67 o 
   2   3   7       79.19       84.25      0.94 o 
   3   3   7       16.65       15.67      0.37 o 
   4   3   7       69.48       72.26      1.11 o 
   5   3   7       16.32       16.72      0.63 o 
   6   3   7        7.14        5.67      1.60 o 
   7   3   7        1.24        0.79      0.54 o 
  -7   4   7        4.42        4.84      0.46 o 
  -6   4   7        0.52       -0.05      0.35 o 
  -5   4   7        7.04        4.36      0.36 o 
  -4   4   7        1.19        0.61      0.21 o 
  -3   4   7        0.30       -0.10      0.16 o 
  -2   4   7       81.13       84.60      1.05 o 
  -1   4   7       93.59       98.57      0.99 o 
   0   4   7        0.01        0.15      0.09 o 
   1   4   7       89.03       95.03      1.01 o 
   2   4   7        0.00        0.08      0.11 o 
   3   4   7       56.64       54.54      0.77 o 
   4   4   7        7.45        7.01      0.34 o 
   5   4   7        5.31        4.94      0.43 o 
   6   4   7        9.03        7.96      0.79 o 
  -7   5   7       60.94       65.62      1.44 o 
  -6   5   7        0.45        0.71      0.28 o 
  -5   5   7        6.50        6.79      0.49 o 
  -4   5   7      117.00       85.47      2.29 o 
  -3   5   7      361.36      281.30      4.91 o 
  -2   5   7        1.52        2.95      0.18 o 
  -1   5   7      404.33      380.03      3.55 o 
   0   5   7      756.08      726.96      6.16 o 
   1   5   7      130.73      131.96      1.57 o 
   2   5   7        0.00        0.04      0.13 o 
   3   5   7      205.54      200.32      2.10 o 
   4   5   7       14.92       14.28      0.48 o 
   5   5   7       19.15       21.39      0.86 o 
   6   5   7       10.51        9.46      0.90 o 
  -8   6   7       12.54       12.65      0.66 o 
  -7   6   7        8.90       10.32      1.01 o 
  -6   6   7        3.50        3.23      0.43 o 
  -5   6   7       14.99       15.91      1.01 o 
  -4   6   7       29.45       22.64      0.85 o 
  -3   6   7        2.88        1.52      0.32 o 
  -2   6   7        0.27        0.21      0.13 o 
  -1   6   7      148.92      146.49      1.86 o 
   0   6   7      831.14      815.15      8.08 o 
   1   6   7       26.86       28.84      0.71 o 
   2   6   7      167.88      162.87      2.08 o 
   3   6   7       65.72       60.46      0.89 o 
   4   6   7        2.48        1.35      0.24 o 
   5   6   7        8.99        7.93      0.80 o 
   6   6   7       15.66       14.46      1.33 o 
  -8   7   7       21.86       25.12      1.02 o 
  -7   7   7       15.05       17.85      0.87 o 
  -6   7   7        3.12        4.23      1.03 o 
  -5   7   7       19.47       17.26      0.83 o 
  -4   7   7        7.60        5.61      0.89 o 
  -3   7   7       10.54       10.58      0.70 o 
  -2   7   7       44.83       39.82      0.70 o 
  -1   7   7        2.84        3.36      0.27 o 
   0   7   7       33.31       35.00      0.65 o 
   1   7   7       37.42       41.35      0.75 o 
   2   7   7        3.92        3.37      0.33 o 
   3   7   7        0.66        0.28      0.22 o 
   4   7   7       20.82       19.32      0.76 o 
   5   7   7        0.62        0.45      0.47 o 
  -7   8   7        1.81        1.21      0.49 o 
  -6   8   7        6.24        6.42      0.99 o 
  -5   8   7        0.10        0.11      0.34 o 
  -4   8   7        1.30        0.85      0.65 o 
  -3   8   7        0.23        0.20      0.33 o 
  -2   8   7        2.51        3.02      0.24 o 
  -1   8   7       14.69       14.40      0.69 o 
   0   8   7        4.32        3.15      0.26 o 
   1   8   7       16.34       16.05      0.49 o 
   2   8   7        0.80        0.29      0.25 o 
   3   8   7        6.87        5.03      0.41 o 
   4   8   7       14.18       10.67      1.15 o 
   5   8   7        0.12       -0.32      0.60 o 
  -7   9   7      239.02      271.83      5.20 o 
  -6   9   7       62.91       66.65      1.93 o 
  -5   9   7        0.13        0.58      0.43 o 
  -4   9   7      164.16      175.92      3.71 o 
  -3   9   7       20.19       22.15      1.05 o 
  -2   9   7        1.11        1.66      0.30 o 
  -1   9   7       11.25       14.95      0.70 o 
   0   9   7       86.11       91.69      1.72 o 
   1   9   7        1.90        1.83      0.26 o 
   2   9   7       26.29       26.01      1.00 o 
   3   9   7       39.02       40.40      1.53 o 
   4   9   7       30.08       30.67      1.83 o 
  -6  10   7        4.23        3.04      0.64 o 
  -5  10   7        0.16       -0.23      0.46 o 
  -4  10   7        4.25        3.56      0.82 o 
  -3  10   7       56.62       62.48      1.92 o 
  -2  10   7        4.66        4.75      0.31 o 
  -1  10   7        1.46        0.71      0.37 o 
   0  10   7      148.79      163.75      2.58 o 
   1  10   7      105.62      110.65      1.56 o 
   2  10   7       39.46       38.47      1.16 o 
   3  10   7      310.26      308.50      7.72 o 
  -6  11   7       26.69       27.85      1.65 o 
  -5  11   7       18.72       16.16      1.14 o 
  -4  11   7        1.11        1.10      0.55 o 
  -3  11   7       13.31       11.38      0.75 o 
  -2  11   7       16.24       15.73      0.89 o 
  -1  11   7        4.41        4.32      0.57 o 
   0  11   7        0.06       -0.09      0.33 o 
   1  11   7        0.00       -0.25      0.25 o 
   2  11   7       10.28        9.55      0.78 o 
   3  11   7        0.35       -0.03      0.41 o 
  -5  12   7        6.09        4.74      0.79 o 
  -4  12   7        0.01       -0.16      0.59 o 
  -3  12   7       32.94       32.88      1.43 o 
  -2  12   7       11.30       12.33      1.30 o 
  -1  12   7        2.46        1.88      0.45 o 
   0  12   7       27.26       31.61      1.36 o 
   1  12   7       22.50       24.11      1.74 o 
  -3  13   7      140.84      143.84      4.84 o 
  -2  13   7       53.45       54.60      2.56 o 
  -1  13   7       15.74       14.55      0.89 o 
   0  13   7        2.14        1.50      0.99 o 
  -1 -14   8        9.13        8.84      1.22 o 
   0 -14   8        3.88        2.44      0.56 o 
   1 -14   8        3.32        4.16      0.87 o 
   2 -14   8        0.22       -0.40      0.64 o 
  -3 -13   8       53.38       52.48      2.03 o 
  -2 -13   8        0.06       -0.16      0.31 o 
  -1 -13   8       60.65       62.34      1.41 o 
   0 -13   8       28.64       29.88      1.06 o 
   1 -13   8        0.77        0.61      0.62 o 
   2 -13   8       20.91       19.89      1.57 o 
   3 -13   8        7.69        7.40      1.17 o 
   4 -13   8        1.41        0.97      0.85 o 
  -4 -12   8      369.39      362.96     10.28 o 
  -3 -12   8        0.07       -0.09      0.34 o 
  -2 -12   8       83.40       80.67      1.82 o 
  -1 -12   8       61.84       63.03      1.32 o 
   0 -12   8        2.64        2.56      0.39 o 
   1 -12   8       29.56       28.21      1.01 o 
   2 -12   8        0.85        1.06      0.45 o 
   3 -12   8       59.66       53.59      2.55 o 
   4 -12   8       22.62       23.32      1.59 o 
  -5 -11   8        7.88        7.00      1.24 o 
  -4 -11   8        4.97        6.01      1.07 o 
  -3 -11   8       30.33       29.79      0.86 o 
  -2 -11   8        1.04        0.76      0.30 o 
  -1 -11   8        3.75        3.80      0.32 o 
   0 -11   8       90.41       93.63      1.42 o 
   1 -11   8       32.56       33.07      1.07 o 
   2 -11   8       50.37       50.28      1.63 o 
   3 -11   8      123.50      128.28      2.58 o 
   4 -11   8       15.40       18.48      1.36 o 
   5 -11   8       65.92       67.29      2.31 o 
  -5 -10   8        5.95        5.25      0.97 o 
  -4 -10   8       30.29       30.04      0.81 o 
  -3 -10   8       14.96       13.37      0.60 o 
  -2 -10   8       51.15       50.45      1.18 o 
  -1 -10   8       19.84       19.16      0.78 o 
   0 -10   8       33.68       34.00      0.76 o 
   1 -10   8       10.21       10.92      0.68 o 
   2 -10   8       25.54       28.70      0.90 o 
   3 -10   8       24.11       24.68      0.77 o 
   4 -10   8        0.31        0.15      0.46 o 
   5 -10   8        1.26        1.35      0.66 o 
   6 -10   8        9.63        9.30      1.11 o 
  -6  -9   8        1.10        0.99      0.76 o 
  -5  -9   8       23.82       24.72      1.53 o 
  -4  -9   8        1.38        1.49      0.27 o 
  -3  -9   8       14.28       14.79      0.48 o 
  -2  -9   8        1.52        1.42      0.25 o 
  -1  -9   8        9.26        9.89      0.44 o 
   0  -9   8       19.04       19.44      0.56 o 
   1  -9   8        7.99        8.57      0.58 o 
   2  -9   8       45.53       46.91      1.20 o 
   3  -9   8       16.85       17.84      0.60 o 
   4  -9   8       29.53       29.18      1.13 o 
   5  -9   8        4.25        5.93      0.82 o 
   6  -9   8        0.00        0.81      0.61 o 
  -6  -8   8        0.03       -0.38      0.57 o 
  -5  -8   8        1.10        0.44      0.61 o 
  -4  -8   8      237.02      253.20      4.33 o 
  -3  -8   8       95.87      100.20      1.39 o 
  -2  -8   8        7.38        8.63      0.42 o 
  -1  -8   8      993.63      964.73      8.88 o 
   0  -8   8      233.53      237.81      2.73 o 
   1  -8   8       38.01       40.77      0.79 o 
   2  -8   8       89.19       95.61      1.34 o 
   3  -8   8       12.63       12.70      0.51 o 
   4  -8   8       24.15       24.26      0.97 o 
   5  -8   8        0.36        0.92      0.41 o 
   6  -8   8        0.01       -0.23      0.41 o 
  -7  -7   8        0.13        0.43      0.64 o 
  -6  -7   8        0.12        0.05      0.55 o 
  -5  -7   8       10.41       11.69      1.37 o 
  -4  -7   8      133.60      142.00      2.72 o 
  -3  -7   8       35.00       35.69      0.68 o 
  -2  -7   8       80.93       75.33      1.13 o 
  -1  -7   8      290.84      280.84      2.86 o 
   0  -7   8      547.72      544.41      5.15 o 
   1  -7   8       56.61       58.05      0.75 o 
   2  -7   8      110.90      111.18      1.45 o 
   3  -7   8      126.68      125.54      2.41 o 
   4  -7   8        0.25       -0.24      0.32 o 
   5  -7   8        0.91        0.61      0.36 o 
   6  -7   8       36.17       34.69      1.17 o 
   7  -7   8       34.06       35.66      1.40 o 
  -7  -6   8        9.16        8.37      1.00 o 
  -6  -6   8        0.34        0.20      0.53 o 
  -5  -6   8        0.96        1.23      0.50 o 
  -4  -6   8       45.86       52.66      1.34 o 
  -3  -6   8       62.15       61.81      0.90 o 
  -2  -6   8        1.46        0.97      0.18 o 
  -1  -6   8       24.97       25.28      0.57 o 
   0  -6   8        1.70        1.61      0.18 o 
   1  -6   8       97.05      103.38      1.08 o 
   2  -6   8       69.41       70.96      1.02 o 
   3  -6   8       10.07       10.39      0.48 o 
   4  -6   8        0.97        0.36      0.30 o 
   5  -6   8        0.54        0.92      0.35 o 
   6  -6   8        8.56        6.10      0.70 o 
   7  -6   8        1.17        1.58      0.51 o 
  -8  -5   8       40.34       40.30      2.47 o 
  -7  -5   8       30.86       30.79      1.49 o 
  -6  -5   8        3.29        3.10      0.62 o 
  -5  -5   8        4.17        3.13      0.55 o 
  -4  -5   8        2.26        2.37      0.35 o 
  -3  -5   8       41.95       42.13      0.86 o 
  -2  -5   8       75.41       76.47      1.03 o 
  -1  -5   8       31.96       35.75      0.55 o 
   0  -5   8       64.49       67.17      0.89 o 
   1  -5   8      118.87      122.55      1.08 o 
   2  -5   8       49.31       50.64      0.73 o 
   3  -5   8       23.67       24.07      0.59 o 
   4  -5   8       28.39       28.08      0.83 o 
   5  -5   8        6.59        6.98      0.62 o 
   6  -5   8        0.06        0.08      0.32 o 
   7  -5   8        0.23        0.17      0.42 o 
  -8  -4   8      151.84      169.57      3.85 o 
  -7  -4   8      276.92      298.85      5.81 o 
  -6  -4   8       44.24       44.20      1.49 o 
  -5  -4   8       13.94        9.67      0.71 o 
  -4  -4   8      374.66      282.56      6.42 o 
  -3  -4   8      142.72      103.89      1.51 o 
  -2  -4   8      104.34      112.26      1.44 o 
  -1  -4   8      268.75      297.83      2.51 o 
   0  -4   8      245.90      261.17      2.38 o 
   1  -4   8       34.76       37.00      0.47 o 
   2  -4   8      255.87      254.44      2.49 o 
   3  -4   8        0.17       -0.19      0.19 o 
   4  -4   8       44.24       46.22      0.89 o 
   5  -4   8        3.97        4.32      0.39 o 
   6  -4   8        5.23        4.60      0.49 o 
   7  -4   8        0.23        0.28      0.44 o 
  -8  -3   8        0.81        1.33      0.58 o 
  -7  -3   8       94.95      100.02      2.47 o 
  -6  -3   8        0.00       -0.32      0.32 o 
  -5  -3   8      147.13      138.15      2.77 o 
  -4  -3   8       59.11       36.36      1.03 o 
  -3  -3   8        1.16        3.60      0.37 o 
  -2  -3   8       10.09        8.75      0.32 o 
  -1  -3   8      564.28      598.90      4.50 o 
   0  -3   8      377.14      408.21      3.15 o 
   1  -3   8       15.69       17.19      0.29 o 
   2  -3   8       64.38       79.86      0.90 o 
   3  -3   8     1344.93     1391.38     13.30 o 
   4  -3   8      116.68      117.32      1.64 o 
   5  -3   8       21.19       21.30      0.61 o 
   6  -3   8       37.58       40.00      1.20 o 
   7  -3   8        1.69        1.07      0.44 o 
  -8  -2   8       14.51       16.14      1.80 o 
  -7  -2   8        6.42        6.50      0.63 o 
  -6  -2   8        0.61        1.00      0.32 o 
  -5  -2   8        6.82        5.81      0.43 o 
  -4  -2   8      118.22       99.12      1.93 o 
  -3  -2   8       45.05       44.60      3.14 o 
  -2  -2   8       11.18       14.50      0.29 o 
  -1  -2   8      213.86      219.25      1.74 o 
   0  -2   8      133.08      144.68      1.63 o 
   1  -2   8       17.03       20.33      0.30 o 
   2  -2   8       34.07       39.95      0.58 o 
   3  -2   8      111.97      109.65      1.22 o 
   4  -2   8        4.87        4.10      0.30 o 
   5  -2   8        2.45        2.16      0.35 o 
   6  -2   8        3.25        3.23      0.36 o 
   7  -2   8        9.90        9.04      0.81 o 
  -8  -1   8       32.54       35.52      1.23 o 
  -7  -1   8        4.38        5.03      0.50 o 
  -6  -1   8       57.95       57.85      1.30 o 
  -5  -1   8        7.23        7.42      0.41 o 
  -4  -1   8       17.33       17.14      0.63 o 
  -3  -1   8       96.65        0.05      0.09 o 
  -2  -1   8       19.58       19.29      0.34 o 
  -1  -1   8        0.08       -0.06      0.06 o 
   0  -1   8        0.22        0.36      0.07 o 
   1  -1   8       14.27       15.02      0.25 o 
   2  -1   8       50.22       60.73      0.81 o 
   3  -1   8      142.01      142.49      1.48 o 
   4  -1   8       24.41       25.60      0.61 o 
   5  -1   8        0.14       -0.14      0.22 o 
   6  -1   8        0.19       -0.26      0.26 o 
   7  -1   8        0.99        0.34      0.46 o 
  -8   0   8       19.67       20.19      0.84 o 
  -7   0   8       81.52       89.49      2.51 o 
  -6   0   8       55.13       63.25      1.28 o 
  -5   0   8        4.83        5.07      0.32 o 
  -4   0   8      659.93      590.70      9.45 o 
  -2   0   8      291.18      272.42      2.48 o 
  -1   0   8       73.38       79.90      0.75 o 
   0   0   8      126.25      146.42      1.36 o 
   1   0   8       36.50       40.27      0.45 o 
   2   0   8      116.74      119.42      1.19 o 
   3   0   8        0.38        0.51      0.13 o 
   4   0   8        3.22        2.02      0.26 o 
   5   0   8        2.10        1.45      0.25 o 
   6   0   8        0.02       -0.25      0.28 o 
   7   0   8        7.14        6.03      0.88 o 
  -7   1   8      153.40      162.41      3.98 o 
  -6   1   8       20.99       17.92      0.53 o 
  -5   1   8       21.16       16.13      0.41 o 
  -4   1   8     1448.36     1332.58     20.95 o 
  -2   1   8      119.95      118.39      1.49 o 
  -1   1   8      406.04      459.10      3.43 o 
   0   1   8      396.76      427.84      3.43 o 
   1   1   8       22.16       28.22      0.37 o 
   2   1   8        5.40        4.22      0.20 o 
   3   1   8      129.51      131.69      1.41 o 
   4   1   8       28.48       30.79      0.75 o 
   5   1   8        7.75        8.67      0.48 o 
   6   1   8       34.92       35.09      1.15 o 
   7   1   8       12.70       11.43      1.23 o 
  -7   2   8        6.34        5.64      0.47 o 
  -6   2   8        5.38        4.30      0.29 o 
  -5   2   8        5.96        4.10      0.28 o 
  -4   2   8      181.52      151.91      3.55 o 
  -3   2   8       25.78       24.24      0.95 o 
  -2   2   8        7.22        5.97      0.25 o 
  -1   2   8        1.46        2.68      0.11 o 
   0   2   8       19.09       20.87      0.30 o 
   1   2   8        4.53        3.92      0.17 o 
   2   2   8       10.13        8.69      0.28 o 
   3   2   8      164.39      165.92      1.73 o 
   4   2   8        7.77        7.99      0.45 o 
   5   2   8        6.26        6.74      0.45 o 
   6   2   8       46.42       48.75      1.58 o 
   7   2   8       44.35       46.02      1.62 o 
  -7   3   8       74.06       72.93      1.98 o 
  -6   3   8       28.24       31.28      0.78 o 
  -5   3   8       30.99       26.69      0.72 o 
  -4   3   8       87.76       82.83      1.63 o 
  -3   3   8       57.15       56.36      3.06 o 
  -2   3   8        1.51        2.20      0.16 o 
  -1   3   8       38.34       46.29      0.54 o 
   0   3   8      119.92      127.95      1.12 o 
   1   3   8       36.20       36.63      0.49 o 
   2   3   8        1.75        1.46      0.14 o 
   3   3   8       51.51       55.86      0.78 o 
   4   3   8        0.30        0.20      0.19 o 
   5   3   8        1.54        1.33      0.31 o 
   6   3   8        2.17        1.65      0.53 o 
  -7   4   8       68.17       73.09      1.47 o 
  -6   4   8        0.69        0.31      0.38 o 
  -5   4   8       62.82       63.28      1.38 o 
  -4   4   8      222.97      183.46      3.30 o 
  -3   4   8       72.98       83.50      1.80 o 
  -2   4   8      203.70      176.50      2.02 o 
  -1   4   8       18.02       16.03      0.31 o 
   0   4   8       51.75       56.37      0.65 o 
   1   4   8        9.16        8.98      0.30 o 
   2   4   8        2.91        3.08      0.18 o 
   3   4   8        0.10       -0.14      0.14 o 
   4   4   8        5.61        4.49      0.46 o 
   5   4   8        1.95        1.68      0.40 o 
   6   4   8        0.05       -0.42      0.47 o 
  -8   5   8       66.31       68.65      1.44 o 
  -7   5   8        2.54        3.23      0.38 o 
  -6   5   8      108.12      116.15      2.29 o 
  -5   5   8       39.39       44.36      1.17 o 
  -4   5   8       51.15       36.78      1.04 o 
  -3   5   8      386.45      313.40      5.43 o 
  -2   5   8      155.32      137.08      1.65 o 
  -1   5   8      528.39      524.80      5.19 o 
   0   5   8      574.91      566.98      5.24 o 
   1   5   8       83.05       83.05      1.11 o 
   2   5   8       24.78       26.86      0.55 o 
   3   5   8       18.03       16.56      0.44 o 
   4   5   8       34.08       34.65      0.72 o 
   5   5   8        0.00       -0.03      0.46 o 
   6   5   8        8.06        6.32      1.20 o 
  -8   6   8        6.78        6.04      1.00 o 
  -7   6   8        3.02        3.19      0.44 o 
  -6   6   8        0.01       -0.07      0.30 o 
  -5   6   8       14.10       14.89      0.72 o 
  -4   6   8       24.34       23.79      0.98 o 
  -3   6   8      114.43       99.36      2.16 o 
  -2   6   8      173.45      160.42      1.93 o 
  -1   6   8        0.29        0.45      0.15 o 
   0   6   8      281.68      275.06      2.97 o 
   1   6   8       33.28       31.69      0.63 o 
   2   6   8       93.55       91.06      1.39 o 
   3   6   8       53.32       52.09      0.97 o 
   4   6   8        0.01       -0.10      0.24 o 
   5   6   8        2.18        1.89      0.66 o 
  -7   7   8        3.06        2.59      0.48 o 
  -6   7   8        5.96        6.96      0.91 o 
  -5   7   8       49.89       52.17      2.49 o 
  -4   7   8       85.87       82.81      2.40 o 
  -3   7   8        9.70        6.35      0.56 o 
  -2   7   8        6.91        5.40      0.27 o 
  -1   7   8      115.95      116.06      1.45 o 
   0   7   8        8.48       11.51      0.42 o 
   1   7   8        4.87        3.65      0.27 o 
   2   7   8        0.58        0.45      0.24 o 
   3   7   8       21.02       19.27      0.60 o 
   4   7   8        1.96        1.74      0.37 o 
   5   7   8        5.28        6.33      1.03 o 
  -7   8   8       76.76       84.26      2.08 o 
  -6   8   8       25.37       26.88      1.12 o 
  -5   8   8       29.46       29.06      1.13 o 
  -4   8   8        8.13        6.01      0.61 o 
  -3   8   8       12.09       11.20      0.96 o 
  -2   8   8        5.60        3.92      0.28 o 
  -1   8   8       81.38       80.39      1.96 o 
   0   8   8       58.61       54.61      0.97 o 
   1   8   8       33.07       35.46      0.73 o 
   2   8   8       15.51       16.07      0.97 o 
   3   8   8        1.25        1.01      0.32 o 
   4   8   8        0.64        0.98      0.63 o 
  -7   9   8       70.94       79.00      2.11 o 
  -6   9   8      238.61      260.31      5.04 o 
  -5   9   8        2.03        2.37      0.53 o 
  -4   9   8       39.26       42.59      1.79 o 
  -3   9   8      130.64      136.91      4.49 o 
  -2   9   8        1.75        2.05      0.24 o 
  -1   9   8       41.82       46.35      1.60 o 
   0   9   8       23.02       25.23      0.80 o 
   1   9   8       19.24       20.97      0.60 o 
   2   9   8        1.80        2.01      0.36 o 
   3   9   8        7.04        4.98      0.59 o 
   4   9   8        0.31        0.99      0.69 o 
  -6  10   8       27.05       29.11      1.32 o 
  -5  10   8       68.09       70.05      2.07 o 
  -4  10   8       17.43       18.12      2.59 o 
  -3  10   8       10.79        8.75      1.21 o 
  -2  10   8        9.89        9.76      0.42 o 
  -1  10   8       27.08       28.08      1.09 o 
   0  10   8      100.85      103.53      3.09 o 
   1  10   8       10.72       10.27      0.48 o 
   2  10   8        0.22        0.48      0.42 o 
   3  10   8       72.99       73.52      3.63 o 
  -5  11   8       57.85       59.75      1.99 o 
  -4  11   8       45.24       51.06      1.79 o 
  -3  11   8        1.53        1.61      0.45 o 
  -2  11   8       20.43       21.05      0.67 o 
  -1  11   8       16.36       15.20      0.72 o 
   0  11   8       16.79       17.85      1.06 o 
   1  11   8       11.98       11.01      0.81 o 
   2  11   8       16.19       18.60      1.02 o 
  -4  12   8       12.96       13.14      1.10 o 
  -3  12   8        0.03        0.00      0.63 o 
  -2  12   8        0.61       -0.48      0.63 o 
  -1  12   8      117.59      117.61      2.70 o 
   0  12   8       23.63       23.18      1.55 o 
   1  12   8        0.05       -0.39      0.62 o 
  -2  13   8       61.56       66.16      2.89 o 
  -1 -14   9        0.13       -0.07      0.47 o 
   0 -14   9       24.44       23.86      0.97 o 
   1 -14   9        0.82        0.35      0.60 o 
   2 -14   9       25.50       24.12      1.75 o 
  -3 -13   9        0.40       -0.38      0.38 o 
  -2 -13   9        8.86        8.40      0.76 o 
  -1 -13   9        0.00       -0.05      0.32 o 
   0 -13   9       14.08       12.95      0.80 o 
   1 -13   9       21.12       20.63      1.73 o 
   2 -13   9       32.33       32.77      1.96 o 
   3 -13   9        4.88        4.14      0.97 o 
  -4 -12   9       82.67       78.51      3.43 o 
  -3 -12   9       83.73       87.23      2.48 o 
  -2 -12   9       36.40       31.39      1.26 o 
  -1 -12   9       47.84       50.00      1.46 o 
   0 -12   9        0.39        0.14      0.29 o 
   1 -12   9        2.91        3.98      0.50 o 
   2 -12   9       22.21       24.42      1.16 o 
   3 -12   9        0.84        1.37      0.76 o 
   4 -12   9        0.81        0.63      0.54 o 
  -5 -11   9       12.91       12.34      1.59 o 
  -4 -11   9        0.32        0.53      0.67 o 
  -3 -11   9       24.99       24.56      1.39 o 
  -2 -11   9        0.07        0.18      0.27 o 
  -1 -11   9       19.08       18.79      0.61 o 
   0 -11   9        0.33        0.40      0.22 o 
   1 -11   9       11.51       12.51      0.75 o 
   2 -11   9       46.87       45.99      1.22 o 
   3 -11   9       38.84       40.43      0.94 o 
   4 -11   9        0.64        0.35      0.67 o 
   5 -11   9        1.21        1.30      0.78 o 
  -5 -10   9        9.84        9.94      1.17 o 
  -4 -10   9       36.18       39.71      1.23 o 
  -3 -10   9        1.73        1.55      0.27 o 
  -2 -10   9        9.94        8.46      0.55 o 
  -1 -10   9        2.13        1.42      0.25 o 
   0 -10   9       20.49       20.24      0.61 o 
   1 -10   9       13.22       12.04      0.72 o 
   2 -10   9       21.43       22.99      0.84 o 
   3 -10   9        3.06        3.59      0.41 o 
   4 -10   9        0.71        1.37      0.61 o 
   5 -10   9        3.00        3.36      0.69 o 
  -6  -9   9        1.75        1.30      0.75 o 
  -5  -9   9       18.51       21.69      2.95 o 
  -4  -9   9       30.58       31.27      0.84 o 
  -3  -9   9        0.05       -0.09      0.21 o 
  -2  -9   9       64.47       60.02      1.58 o 
  -1  -9   9        0.02       -0.16      0.16 o 
   0  -9   9       28.79       30.18      0.71 o 
   1  -9   9       28.45       27.56      1.49 o 
   2  -9   9       16.22       16.09      0.71 o 
   3  -9   9        9.56        8.81      0.49 o 
   4  -9   9       30.29       32.12      1.21 o 
   5  -9   9        0.36        0.42      0.47 o 
   6  -9   9        2.57        3.39      0.74 o 
  -6  -8   9        3.70        2.82      0.79 o 
  -5  -8   9        0.88        0.29      0.60 o 
  -4  -8   9       10.72       13.98      1.14 o 
  -3  -8   9       24.44       26.99      0.63 o 
  -2  -8   9       32.04       31.41      0.72 o 
  -1  -8   9       90.80       89.62      1.31 o 
   0  -8   9       95.18       95.52      1.37 o 
   1  -8   9        2.30        1.53      0.26 o 
   2  -8   9        4.39        4.42      0.32 o 
   3  -8   9        2.42        2.04      0.28 o 
   4  -8   9        4.97        5.32      0.59 o 
   5  -8   9        1.77        2.42      0.51 o 
   6  -8   9        4.87        4.75      0.72 o 
  -7  -7   9        7.73        7.31      0.99 o 
  -6  -7   9        1.37        1.92      1.18 o 
  -5  -7   9       37.42       40.41      1.67 o 
  -4  -7   9       15.77       15.82      1.11 o 
  -3  -7   9       13.52       13.71      0.44 o 
  -2  -7   9        0.09        0.03      0.16 o 
  -1  -7   9        5.05        4.73      0.31 o 
   0  -7   9        9.44        8.67      0.38 o 
   1  -7   9        2.49        2.59      0.19 o 
   2  -7   9       20.64       19.32      0.52 o 
   3  -7   9        7.62        6.60      0.39 o 
   4  -7   9        7.48        7.16      1.00 o 
   5  -7   9       14.40       14.56      0.84 o 
   6  -7   9        0.21        0.17      0.46 o 
  -7  -6   9       19.38       20.45      1.42 o 
  -6  -6   9        2.80        2.85      0.70 o 
  -5  -6   9        0.13        0.31      0.81 o 
  -4  -6   9       39.98       45.62      1.56 o 
  -3  -6   9        1.99        2.82      0.28 o 
  -2  -6   9       37.36       39.79      0.80 o 
  -1  -6   9      200.28      194.43      1.93 o 
   0  -6   9        4.75        4.65      0.28 o 
   1  -6   9        7.69        6.04      0.25 o 
   2  -6   9        0.11        0.30      0.16 o 
   3  -6   9       19.11       17.77      0.56 o 
   4  -6   9       11.45       11.41      0.70 o 
   5  -6   9        1.06        1.11      0.38 o 
   6  -6   9        1.93        0.67      0.39 o 
   7  -6   9        6.38        4.73      0.93 o 
  -7  -5   9       32.81       30.89      1.53 o 
  -6  -5   9        4.57        4.30      0.69 o 
  -5  -5   9        7.31        6.01      0.68 o 
  -4  -5   9        0.03        0.10      0.51 o 
  -3  -5   9       96.82       93.05      1.49 o 
  -2  -5   9       28.36       29.61      0.63 o 
  -1  -5   9       31.38       29.06      0.50 o 
   0  -5   9       25.67       27.13      0.54 o 
   1  -5   9       24.59       21.62      0.38 o 
   2  -5   9        2.03        1.30      0.17 o 
   3  -5   9        0.01       -0.04      0.16 o 
   4  -5   9       32.88       32.14      1.09 o 
   5  -5   9        3.05        3.17      0.39 o 
   6  -5   9        4.72        4.08      0.52 o 
   7  -5   9        0.73        0.20      0.53 o 
  -8  -4   9       56.59       61.48      2.08 o 
  -7  -4   9      125.36      137.51      3.25 o 
  -6  -4   9        0.21        0.10      0.42 o 
  -5  -4   9        0.00       -0.23      0.31 o 
  -4  -4   9        0.24        1.32      0.53 o 
  -3  -4   9      139.99      127.75      2.08 o 
  -2  -4   9        5.42        5.24      0.26 o 
  -1  -4   9       21.77       19.08      0.35 o 
   0  -4   9        1.97        2.08      0.17 o 
   1  -4   9        4.32        4.87      0.19 o 
   2  -4   9        3.10        3.38      0.21 o 
   3  -4   9       16.74       20.28      0.48 o 
   4  -4   9       88.11       91.33      1.42 o 
   5  -4   9        0.00       -0.03      0.22 o 
   6  -4   9        7.99        7.64      0.95 o 
   7  -4   9        3.44        3.39      0.57 o 
  -8  -3   9        0.35        1.70      0.63 o 
  -7  -3   9       22.94       21.96      1.11 o 
  -6  -3   9        8.75        8.98      0.82 o 
  -5  -3   9        1.67        2.75      0.41 o 
  -4  -3   9       86.25       77.31      1.73 o 
  -3  -3   9        6.24        4.83      0.53 o 
  -2  -3   9      271.49      291.81      4.00 o 
  -1  -3   9       18.43       22.58      0.36 o 
   0  -3   9       49.41       47.44      0.62 o 
   1  -3   9        0.81        0.59      0.12 o 
   2  -3   9        7.73        9.47      0.29 o 
   3  -3   9        0.05        0.53      0.14 o 
   4  -3   9        0.79        0.79      0.22 o 
   5  -3   9        9.76        9.48      0.61 o 
   6  -3   9       16.67       16.72      1.10 o 
   7  -3   9        0.00        0.46      0.47 o 
  -8  -2   9       88.79      101.83      2.49 o 
  -7  -2   9        3.61        3.10      0.52 o 
  -6  -2   9        0.88       -0.06      0.30 o 
  -5  -2   9        0.01        0.38      0.25 o 
  -4  -2   9       84.46       66.04      1.45 o 
  -3  -2   9       53.16       45.72      1.10 o 
  -2  -2   9      218.40      223.27      2.78 o 
  -1  -2   9      143.12      152.02      1.35 o 
   0  -2   9       18.83       21.73      0.37 o 
   1  -2   9        0.19        0.09      0.07 o 
   2  -2   9        4.20        3.66      0.19 o 
   3  -2   9        7.97        7.45      0.26 o 
   4  -2   9        1.81        1.16      0.23 o 
   5  -2   9        0.85        0.87      0.25 o 
   6  -2   9        0.01       -0.34      0.34 o 
   7  -2   9        1.58        1.00      0.74 o 
  -8  -1   9        4.31        5.98      0.65 o 
  -7  -1   9        6.70        8.04      1.55 o 
  -6  -1   9        6.80        9.19      0.55 o 
  -5  -1   9        0.68        2.40      0.30 o 
  -4  -1   9        1.58        1.53      1.18 o 
  -3  -1   9        1.86        1.88      0.32 o 
  -2  -1   9       16.22       14.63      0.35 o 
  -1  -1   9       19.95       22.07      0.33 o 
   0  -1   9       75.22       77.60      0.78 o 
   1  -1   9        0.16        0.20      0.11 o 
   2  -1   9        6.58        6.59      0.25 o 
   3  -1   9       21.78       25.40      0.46 o 
   4  -1   9        0.62        0.46      0.21 o 
   5  -1   9        0.99        0.93      0.26 o 
   6  -1   9        0.11       -0.31      0.33 o 
   7  -1   9        0.72       -0.55      0.89 o 
  -8   0   9       19.74       22.38      0.89 o 
  -7   0   9        1.11        0.80      0.43 o 
  -6   0   9       16.48       19.95      0.95 o 
  -5   0   9       10.80        9.63      0.38 o 
  -4   0   9       21.20       26.45      0.75 o 
  -3   0   9        9.01        9.98      0.69 o 
  -2   0   9      126.14      134.46      1.43 o 
  -1   0   9      427.02      420.55      3.18 o 
   0   0   9        2.38        3.14      0.15 o 
   1   0   9        7.44        6.35      0.21 o 
   2   0   9       28.28       26.30      0.50 o 
   3   0   9        0.05        0.05      0.12 o 
   4   0   9       38.25       39.19      0.88 o 
   5   0   9        5.83        5.50      0.39 o 
   6   0   9        0.55       -0.27      0.62 o 
   7   0   9       10.22        8.72      0.81 o 
  -8   1   9        1.97        1.81      0.36 o 
  -7   1   9        2.39        1.48      0.40 o 
  -6   1   9       11.20       12.61      0.77 o 
  -5   1   9       16.24       12.45      0.49 o 
  -4   1   9       49.63       34.71      0.71 o 
  -3   1   9       58.03       67.14      1.40 o 
  -2   1   9       22.22       22.56      0.46 o 
  -1   1   9       53.17       53.28      0.54 o 
   0   1   9        4.69        4.34      0.15 o 
   1   1   9       28.21       27.66      0.38 o 
   2   1   9       49.59       52.04      0.71 o 
   3   1   9        2.05        1.79      0.18 o 
   4   1   9       33.26       36.00      0.71 o 
   5   1   9        1.95        1.22      0.29 o 
   6   1   9       15.83       14.50      0.84 o 
  -7   2   9        2.22        1.83      0.28 o 
  -6   2   9        2.99        3.36      0.26 o 
  -5   2   9        0.73        0.21      0.56 o 
  -4   2   9       21.96       20.81      0.65 o 
  -3   2   9      111.53       96.93      1.89 o 
  -2   2   9       28.69       27.12      0.47 o 
  -1   2   9       36.15       34.63      0.49 o 
   0   2   9       58.47       55.42      0.56 o 
   1   2   9        5.65        3.74      0.17 o 
   2   2   9        1.60        1.52      0.18 o 
   3   2   9        3.54        3.90      0.27 o 
   4   2   9        4.16        3.78      0.29 o 
   5   2   9        0.00        0.04      0.26 o 
   6   2   9        2.04        1.06      0.46 o 
  -8   3   9        0.01        0.37      0.39 o 
  -7   3   9       35.14       38.27      0.77 o 
  -6   3   9       27.75       26.16      1.06 o 
  -5   3   9        0.62       -0.15      0.20 o 
  -4   3   9      113.62       86.87      1.75 o 
  -3   3   9       23.43       17.12      0.63 o 
  -2   3   9        0.52        0.05      0.11 o 
  -1   3   9        1.55        1.08      0.11 o 
   0   3   9       48.16       50.30      0.56 o 
   1   3   9       34.24       34.83      0.55 o 
   2   3   9       24.02       26.63      0.45 o 
   3   3   9       34.06       36.92      0.62 o 
   4   3   9        7.77        7.54      0.35 o 
   5   3   9       10.46       10.90      0.65 o 
   6   3   9        1.79        1.16      0.54 o 
  -8   4   9       39.44       43.11      1.03 o 
  -7   4   9       64.96       70.81      1.49 o 
  -6   4   9       27.90       28.95      1.04 o 
  -5   4   9        0.20       -0.02      0.23 o 
  -4   4   9      101.24       97.11      3.11 o 
  -3   4   9        1.81        0.79      0.46 o 
  -2   4   9      323.97      291.56      3.21 o 
  -1   4   9       71.38       69.38      1.00 o 
   0   4   9       30.99       29.50      0.47 o 
   1   4   9      239.17      236.69      2.38 o 
   2   4   9        0.01       -0.06      0.15 o 
   3   4   9       28.30       28.08      0.55 o 
   4   4   9       30.18       30.03      0.66 o 
   5   4   9        5.31        6.02      1.00 o 
   6   4   9        0.15        0.09      0.53 o 
  -8   5   9       18.64       18.88      0.72 o 
  -7   5   9       13.98       14.58      1.58 o 
  -6   5   9       31.62       32.34      1.11 o 
  -5   5   9        0.07        0.02      0.26 o 
  -4   5   9        0.21        0.70      0.27 o 
  -3   5   9       73.93       59.55      1.47 o 
  -2   5   9       67.34       68.18      0.97 o 
  -1   5   9        0.06        0.09      0.15 o 
   0   5   9        3.58        3.58      0.26 o 
   1   5   9      207.71      201.89      2.29 o 
   2   5   9        1.64        1.30      0.23 o 
   3   5   9       64.38       62.76      1.08 o 
   4   5   9        0.19        0.07      0.24 o 
   5   5   9       28.44       28.26      1.03 o 
  -8   6   9        1.69        1.20      0.39 o 
  -7   6   9       54.48       55.61      1.43 o 
  -6   6   9       33.97       35.15      1.12 o 
  -5   6   9       16.32       17.47      0.79 o 
  -4   6   9        0.30       -0.05      0.27 o 
  -3   6   9       16.63       15.81      0.73 o 
  -2   6   9        0.01       -0.04      0.14 o 
  -1   6   9      140.52      137.64      1.78 o 
   0   6   9       21.05       18.92      0.48 o 
   1   6   9        1.60        1.31      0.20 o 
   2   6   9       45.03       47.25      1.02 o 
   3   6   9        0.06       -0.21      0.21 o 
   4   6   9        4.06        3.16      0.41 o 
   5   6   9        9.98        7.54      1.03 o 
  -7   7   9       18.50       22.31      0.95 o 
  -6   7   9        1.35        1.51      0.80 o 
  -5   7   9        4.73        3.71      0.48 o 
  -4   7   9        1.54        1.72      0.40 o 
  -3   7   9        0.84        0.96      0.34 o 
  -2   7   9       85.89       88.76      1.25 o 
  -1   7   9       14.01       11.16      0.56 o 
   0   7   9        7.44        8.32      0.39 o 
   1   7   9       16.14       15.68      0.49 o 
   2   7   9        0.00        0.04      0.23 o 
   3   7   9        2.07        1.53      0.30 o 
   4   7   9        0.45       -0.31      0.54 o 
   5   7   9       22.29       24.90      1.71 o 
  -7   8   9        6.99        6.24      1.09 o 
  -6   8   9       60.47       65.37      1.81 o 
  -5   8   9        0.70        0.55      0.41 o 
  -4   8   9       10.61        9.11      0.73 o 
  -3   8   9       64.24       63.28      1.75 o 
  -2   8   9        0.63        0.33      0.17 o 
  -1   8   9        1.56        1.95      0.31 o 
   0   8   9       27.40       24.57      0.69 o 
   1   8   9       38.90       38.69      0.78 o 
   2   8   9        4.69        3.72      0.40 o 
   3   8   9        0.00       -0.34      0.34 o 
   4   8   9       18.41       19.70      1.54 o 
  -6   9   9       30.46       35.30      2.30 o 
  -5   9   9        2.78        1.71      0.51 o 
  -4   9   9        0.93        0.41      0.44 o 
  -3   9   9        1.30        1.13      0.72 o 
  -2   9   9       63.50       68.17      1.09 o 
  -1   9   9       11.82       10.24      0.64 o 
   0   9   9        8.44        7.49      0.90 o 
   1   9   9      124.99      135.15      2.26 o 
   2   9   9        4.87        4.31      0.49 o 
   3   9   9       46.32       47.23      1.53 o 
  -6  10   9       17.47       19.28      1.76 o 
  -5  10   9       24.41       26.91      1.27 o 
  -4  10   9       34.56       34.57      1.40 o 
  -3  10   9        1.14        0.88      0.54 o 
  -2  10   9       25.53       24.49      1.00 o 
  -1  10   9        2.69        2.60      0.52 o 
   0  10   9       14.10       13.48      0.75 o 
   1  10   9       11.38        9.56      0.49 o 
   2  10   9        1.34        1.49      0.78 o 
   3  10   9        1.40        1.42      0.59 o 
  -5  11   9        8.89        8.38      0.87 o 
  -4  11   9       22.42       22.15      2.44 o 
  -3  11   9        9.59        9.53      0.73 o 
  -2  11   9       84.42       92.55      3.45 o 
  -1  11   9        1.53        1.48      0.43 o 
   0  11   9       17.18       17.86      1.43 o 
   1  11   9        0.55        0.69      0.68 o 
   2  11   9       47.41       51.54      1.66 o 
  -4  12   9        0.08       -0.55      0.55 o 
  -3  12   9        8.27        7.73      1.16 o 
  -2  12   9       34.49       35.06      2.02 o 
  -1  12   9        3.74        3.06      0.52 o 
   0  12   9       22.93       20.40      1.26 o 
   0 -14  10       16.53       15.04      0.97 o 
   1 -14  10        0.55       -0.34      0.63 o 
  -2 -13  10        1.68        1.15      0.46 o 
  -1 -13  10       22.34       22.31      1.09 o 
   0 -13  10       51.99       52.44      1.45 o 
   1 -13  10        0.15       -0.12      0.41 o 
   2 -13  10        0.87        1.01      0.74 o 
   3 -13  10        2.82        1.27      0.78 o 
  -4 -12  10       14.12       14.85      1.59 o 
  -3 -12  10        1.89        1.52      0.63 o 
  -2 -12  10        4.47        4.73      0.61 o 
  -1 -12  10       12.05       11.40      0.77 o 
   0 -12  10        0.00        0.21      0.30 o 
   1 -12  10       20.99       20.14      0.89 o 
   2 -12  10        0.20       -0.04      0.62 o 
   3 -12  10       40.70       37.89      2.15 o 
   4 -12  10        6.33        7.26      1.19 o 
  -4 -11  10        1.29        0.67      0.71 o 
  -3 -11  10        1.33        1.11      0.41 o 
  -2 -11  10        2.06        1.93      0.44 o 
  -1 -11  10       45.48       44.88      0.91 o 
   0 -11  10        7.05        6.35      0.42 o 
   1 -11  10        0.07       -0.27      0.51 o 
   2 -11  10        0.01       -0.11      0.29 o 
   3 -11  10        0.18       -0.35      0.35 o 
   4 -11  10        0.24        0.66      0.71 o 
   5 -11  10        1.14        1.41      0.79 o 
  -5 -10  10       10.59       11.16      1.23 o 
  -4 -10  10       13.85       13.87      0.65 o 
  -3 -10  10       19.15       19.34      0.67 o 
  -2 -10  10        3.16        2.26      0.36 o 
  -1 -10  10        0.05        0.27      0.20 o 
   0 -10  10        3.62        3.71      0.33 o 
   1 -10  10       14.46       14.22      0.77 o 
   2 -10  10        3.82        3.13      0.41 o 
   3 -10  10        0.17        0.40      0.29 o 
   4 -10  10        6.50        5.63      0.72 o 
   5 -10  10        3.37        4.15      0.86 o 
  -6  -9  10        0.30        0.05      0.71 o 
  -5  -9  10       11.00       10.93      1.17 o 
  -4  -9  10       20.56       21.02      1.06 o 
  -3  -9  10       31.86       36.20      0.92 o 
  -2  -9  10       63.70       61.85      1.30 o 
  -1  -9  10        0.01        0.05      0.16 o 
   0  -9  10      464.63      460.04      4.92 o 
   1  -9  10      117.80      114.43      2.26 o 
   2  -9  10        4.76        5.34      0.44 o 
   3  -9  10       49.77       51.34      1.06 o 
   4  -9  10       25.11       25.02      1.10 o 
   5  -9  10        1.97        1.89      0.55 o 
  -6  -8  10       11.67       12.20      1.22 o 
  -5  -8  10       17.39       16.01      1.28 o 
  -4  -8  10        3.02        3.55      0.86 o 
  -3  -8  10       32.51       32.71      0.83 o 
  -2  -8  10        1.19        0.82      0.25 o 
  -1  -8  10      187.21      175.26      2.19 o 
   0  -8  10      242.13      247.66      2.86 o 
   1  -8  10      118.19      122.52      1.93 o 
   2  -8  10       59.87       62.25      1.05 o 
   3  -8  10       43.15       40.12      0.90 o 
   4  -8  10       31.06       30.78      1.22 o 
   5  -8  10        0.38        0.16      0.44 o 
   6  -8  10       10.20        8.52      1.26 o 
  -7  -7  10        0.67        0.61      0.75 o 
  -6  -7  10        5.52        5.89      0.90 o 
  -5  -7  10       14.26       17.87      1.26 o 
  -4  -7  10        7.01        5.72      0.77 o 
  -3  -7  10       20.76       16.88      0.53 o 
  -2  -7  10       11.43       10.60      0.50 o 
  -1  -7  10       29.37       29.63      0.64 o 
   0  -7  10       19.44       18.86      0.52 o 
   1  -7  10        9.57        9.38      0.38 o 
   2  -7  10        2.52        2.35      0.26 o 
   3  -7  10        3.98        4.59      0.36 o 
   4  -7  10        8.09        8.23      0.66 o 
   5  -7  10        3.62        4.12      0.56 o 
   6  -7  10        0.00        0.15      0.49 o 
  -7  -6  10       38.95       36.72      1.71 o 
  -6  -6  10        9.92        8.83      1.11 o 
  -5  -6  10        1.30        1.19      0.52 o 
  -4  -6  10        0.45        1.12      0.45 o 
  -3  -6  10        5.59        6.17      0.46 o 
  -2  -6  10        0.22        0.12      0.18 o 
  -1  -6  10        2.21        2.50      0.21 o 
   0  -6  10        1.85        1.03      0.21 o 
   1  -6  10        0.21        0.08      0.11 o 
   2  -6  10        6.73        8.29      0.38 o 
   3  -6  10       13.46       12.35      0.41 o 
   4  -6  10       58.46       57.24      1.44 o 
   5  -6  10        3.71        3.25      0.51 o 
   6  -6  10        0.00        0.84      0.42 o 
  -7  -5  10      171.94      184.78      7.88 o 
  -6  -5  10      152.76      159.33      3.61 o 
  -5  -5  10        0.78        1.54      0.48 o 
  -4  -5  10        0.06        0.36      0.37 o 
  -3  -5  10      460.37      379.75      7.29 o 
  -2  -5  10        7.62       10.96      0.42 o 
  -1  -5  10       10.22        9.51      0.34 o 
   0  -5  10      118.53      126.18      1.46 o 
   1  -5  10        9.86       12.47      0.31 o 
   2  -5  10       26.55       27.37      0.55 o 
   3  -5  10        2.08        2.65      0.22 o 
   4  -5  10       63.52       66.89      1.36 o 
   5  -5  10        7.41        7.05      0.59 o 
   6  -5  10        0.45        0.08      0.39 o 
  -8  -4  10      102.88      119.83      3.08 o 
  -7  -4  10        8.47        7.08      0.85 o 
  -6  -4  10       78.36       82.83      2.20 o 
  -5  -4  10        3.32        3.92      0.76 o 
  -4  -4  10      127.66      109.61      2.42 o 
  -3  -4  10       62.08       42.98      0.98 o 
  -2  -4  10        1.37        2.73      0.23 o 
  -1  -4  10       17.51       20.05      0.39 o 
   0  -4  10      164.48      185.66      1.81 o 
   1  -4  10      268.86      274.03      2.26 o 
   2  -4  10       20.80       22.29      0.47 o 
   3  -4  10      397.47      414.92      3.71 o 
   4  -4  10      538.63      522.04     11.38 o 
   5  -4  10        7.51        6.73      0.45 o 
   6  -4  10        2.62        1.41      0.44 o 
  -8  -3  10        1.27        1.09      0.91 o 
  -7  -3  10        0.43        0.52      0.50 o 
  -6  -3  10       10.91       10.23      0.76 o 
  -5  -3  10        0.02       -0.05      0.42 o 
  -4  -3  10       46.20       43.31      2.65 o 
  -3  -3  10      201.36      195.49      2.91 o 
  -2  -3  10      222.82      222.80      2.57 o 
  -1  -3  10        0.74        0.27      0.10 o 
   0  -3  10        0.20        0.41      0.15 o 
   1  -3  10       36.69       41.33      0.52 o 
   2  -3  10       70.45       70.19      0.92 o 
   3  -3  10       64.53       68.38      0.86 o 
   4  -3  10       28.12       27.84      1.01 o 
   5  -3  10       39.27       41.64      1.26 o 
   6  -3  10       17.06       18.36      0.85 o 
  -8  -2  10        6.29        6.67      0.77 o 
  -7  -2  10      106.67      111.72      2.50 o 
  -6  -2  10       33.30       37.40      1.16 o 
  -5  -2  10        9.25        9.21      0.57 o 
  -4  -2  10        0.07        0.03      0.28 o 
  -3  -2  10        0.01       -0.20      0.20 o 
  -2  -2  10       21.24       20.96      0.46 o 
  -1  -2  10       62.21       61.65      0.71 o 
   0  -2  10        0.33        0.22      0.09 o 
   1  -2  10       26.53       31.43      0.43 o 
   2  -2  10        8.08        5.39      0.24 o 
   3  -2  10       20.32       22.80      0.53 o 
   4  -2  10        0.00        0.11      0.24 o 
   5  -2  10        0.55        0.61      0.27 o 
   6  -2  10       11.53       10.54      0.71 o 
  -8  -1  10        2.02        1.69      0.50 o 
  -7  -1  10        5.12        5.53      0.54 o 
  -6  -1  10       71.38       77.29      1.70 o 
  -5  -1  10       83.13       92.99      1.89 o 
  -4  -1  10        2.02        3.05      0.33 o 
  -3  -1  10     1122.08     1034.98     16.51 o 
  -2  -1  10        0.02       -0.11      0.13 o 
  -1  -1  10      168.24      167.97      1.56 o 
   0  -1  10       53.48       53.09      0.70 o 
   1  -1  10       30.16       38.16      0.48 o 
   2  -1  10        0.01       -0.04      0.11 o 
   3  -1  10        4.76        4.11      0.23 o 
   4  -1  10        0.16       -0.20      0.20 o 
   5  -1  10        3.87        3.89      0.37 o 
   6  -1  10       13.61       14.08      0.95 o 
  -8   0  10       21.12       24.01      1.14 o 
  -7   0  10        0.50        0.24      0.30 o 
  -6   0  10      216.26      234.88      4.08 o 
  -5   0  10        0.21        0.06      0.17 o 
  -4   0  10      141.59      117.71      1.83 o 
  -3   0  10     1187.99     1099.01     14.31 o 
  -2   0  10      501.11      495.59      4.79 o 
  -1   0  10        1.25        1.67      0.17 o 
   0   0  10      603.24      621.03      4.68 o 
   1   0  10      328.15      362.11      2.84 o 
   2   0  10       28.15       28.71      0.50 o 
   3   0  10        9.82       10.99      0.34 o 
   4   0  10      103.43      108.10      1.51 o 
   5   0  10       45.70       45.06      0.97 o 
   6   0  10        0.14       -0.06      0.40 o 
  -8   1  10        0.35       -0.12      0.33 o 
  -7   1  10        5.05        5.89      0.45 o 
  -6   1  10       12.81       12.24      0.54 o 
  -5   1  10        6.55        5.96      0.52 o 
  -4   1  10       13.96        9.40      0.39 o 
  -3   1  10       82.64       69.05      1.22 o 
  -2   1  10      492.35      478.42      4.62 o 
  -1   1  10      214.66      215.12      1.83 o 
   0   1  10        4.90        7.44      0.21 o 
   1   1  10        1.26        1.07      0.13 o 
   2   1  10        9.50       11.00      0.32 o 
   3   1  10       52.81       56.65      0.80 o 
   4   1  10       34.83       33.61      0.72 o 
   5   1  10       21.53       23.92      0.78 o 
   6   1  10       23.84       22.93      1.01 o 
  -8   2  10       12.31       14.35      1.18 o 
  -7   2  10       31.55       33.29      0.90 o 
  -6   2  10       22.57       22.12      0.77 o 
  -5   2  10       48.07       55.62      1.26 o 
  -4   2  10        7.07        3.98      0.35 o 
  -3   2  10       18.68       17.96      1.08 o 
  -2   2  10        3.92        4.47      0.33 o 
  -1   2  10        4.86        4.29      0.17 o 
   0   2  10       99.25      105.32      0.89 o 
   1   2  10        2.34        4.14      0.20 o 
   2   2  10       24.23       26.65      0.50 o 
   3   2  10       77.67       80.73      1.03 o 
   4   2  10        0.95        0.85      0.21 o 
   5   2  10        7.78        8.78      0.61 o 
   6   2  10        5.61        5.12      0.73 o 
  -8   3  10       48.74       50.90      1.19 o 
  -7   3  10       27.58       29.15      0.86 o 
  -6   3  10      113.87      121.11      2.31 o 
  -5   3  10       10.95       10.61      0.53 o 
  -4   3  10       12.66       12.73      1.25 o 
  -3   3  10      158.42      118.22      2.33 o 
  -2   3  10       69.02       74.85      1.02 o 
  -1   3  10      323.28      318.71      3.22 o 
   0   3  10      144.85      148.25      1.46 o 
   1   3  10        2.63        3.67      0.21 o 
   2   3  10       11.66       12.50      0.40 o 
   3   3  10        4.18        4.37      0.26 o 
   4   3  10       15.67       14.07      0.50 o 
   5   3  10       14.67       16.53      1.83 o 
   6   3  10        6.14        5.37      1.17 o 
  -8   4  10        0.17       -0.16      0.32 o 
  -7   4  10      105.75      108.94      2.15 o 
  -6   4  10        7.61        8.45      0.80 o 
  -5   4  10       48.98       59.61      1.41 o 
  -4   4  10        2.74        5.65      0.45 o 
  -3   4  10      146.46      108.94      2.23 o 
  -2   4  10      370.00      301.04      3.34 o 
  -1   4  10       48.76       41.33      0.73 o 
   0   4  10      577.64      569.71      5.69 o 
   1   4  10      509.56      521.10      5.31 o 
   2   4  10      166.95      170.32      2.20 o 
   3   4  10        9.40        9.92      0.41 o 
   4   4  10      165.92      172.15      2.11 o 
   5   4  10        1.69        0.89      0.54 o 
  -8   5  10        0.22        0.15      0.34 o 
  -7   5  10       14.48       15.49      0.72 o 
  -6   5  10        0.13       -0.22      0.29 o 
  -5   5  10       33.20       34.79      1.07 o 
  -4   5  10        2.58        3.02      0.49 o 
  -3   5  10       12.51        8.05      0.58 o 
  -2   5  10      221.10      196.09      2.56 o 
  -1   5  10      144.28      139.50      1.79 o 
   0   5  10       34.02       34.10      0.63 o 
   1   5  10      600.11      594.92      6.05 o 
   2   5  10       14.95       15.00      0.51 o 
   3   5  10       92.20       93.29      1.44 o 
   4   5  10       38.87       39.46      1.11 o 
   5   5  10        0.12       -0.33      0.58 o 
  -7   6  10        1.21        1.22      0.40 o 
  -6   6  10        1.18        0.57      0.50 o 
  -5   6  10       16.80       17.88      0.81 o 
  -4   6  10        0.12        0.11      0.32 o 
  -3   6  10       16.03       14.38      1.20 o 
  -2   6  10        0.14        0.34      0.16 o 
  -1   6  10        2.29        1.18      0.24 o 
   0   6  10      112.24      115.07      1.46 o 
   1   6  10        5.62        6.86      0.38 o 
   2   6  10        3.58        3.15      0.34 o 
   3   6  10        0.00        0.11      0.26 o 
   4   6  10        7.59        7.49      1.01 o 
   5   6  10       16.73       16.43      1.45 o 
  -7   7  10       15.23       15.26      0.87 o 
  -6   7  10       70.53       73.63      2.47 o 
  -5   7  10       10.24        9.16      1.22 o 
  -4   7  10       34.46       36.22      1.72 o 
  -3   7  10        1.61        1.14      0.47 o 
  -2   7  10       43.66       47.45      0.82 o 
  -1   7  10       83.33       85.45      2.19 o 
   0   7  10       19.27       18.74      0.54 o 
   1   7  10       16.54       15.82      0.55 o 
   2   7  10       13.24       13.16      0.60 o 
   3   7  10        1.32        1.03      0.31 o 
   4   7  10        7.17        4.60      0.88 o 
  -7   8  10       37.88       41.84      1.42 o 
  -6   8  10      298.13      320.92      5.88 o 
  -5   8  10      283.14      286.29      5.36 o 
  -4   8  10        0.15        0.38      0.39 o 
  -3   8  10      153.73      162.31      3.43 o 
  -2   8  10       60.39       65.10      1.05 o 
  -1   8  10        0.27        0.12      0.26 o 
   0   8  10       93.44      103.45      2.05 o 
   1   8  10        9.85        9.88      0.48 o 
   2   8  10       22.10       22.06      0.86 o 
   3   8  10       26.04       26.43      1.13 o 
   4   8  10       43.65       43.68      2.25 o 
  -6   9  10       30.65       34.07      1.35 o 
  -5   9  10       56.03       57.03      1.75 o 
  -4   9  10       37.09       39.14      2.46 o 
  -3   9  10       11.18        9.34      1.36 o 
  -2   9  10        7.04        7.90      0.39 o 
  -1   9  10       39.88       41.47      1.11 o 
   0   9  10       26.30       26.36      0.83 o 
   1   9  10      178.41      191.06      2.65 o 
   2   9  10       65.61       66.71      1.90 o 
   3   9  10       26.66       26.14      1.15 o 
  -6  10  10       23.49       24.03      1.90 o 
  -5  10  10        0.02        0.25      0.88 o 
  -4  10  10       34.32       36.82      1.46 o 
  -3  10  10       20.43       24.57      0.99 o 
  -2  10  10        3.91        3.52      0.48 o 
  -1  10  10        0.51        0.07      0.30 o 
   0  10  10        3.82        3.59      0.42 o 
   1  10  10       20.15       20.96      1.79 o 
   2  10  10       16.01       17.17      0.99 o 
  -5  11  10        5.93        6.06      0.82 o 
  -4  11  10       23.75       25.38      1.31 o 
  -3  11  10        3.13        3.12      0.71 o 
  -2  11  10        2.20        2.82      0.82 o 
  -1  11  10        1.23        1.40      0.45 o 
   0  11  10       26.21       24.80      0.97 o 
   1  11  10       46.42       48.33      2.49 o 
  -3  12  10       60.73       67.58      2.98 o 
  -2  12  10      124.16      131.82      4.55 o 
  -1  12  10       73.82       77.06      2.99 o 
  -2 -13  11        3.87        2.60      0.54 o 
  -1 -13  11       37.88       35.48      1.17 o 
   0 -13  11       22.81       22.70      0.99 o 
   1 -13  11       23.10       23.35      2.05 o 
   2 -13  11        0.52        1.53      0.78 o 
  -3 -12  11        0.25        0.55      0.37 o 
  -2 -12  11        9.78        7.36      0.86 o 
  -1 -12  11        0.02       -0.23      0.29 o 
   0 -12  11        7.81        8.17      0.60 o 
   1 -12  11        2.48        2.17      0.58 o 
   2 -12  11        5.41        4.46      0.59 o 
   3 -12  11        5.98        4.25      0.99 o 
  -4 -11  11        0.25       -0.24      0.59 o 
  -3 -11  11       52.73       55.60      1.65 o 
  -2 -11  11       13.83       12.36      0.77 o 
  -1 -11  11       10.08       10.83      0.66 o 
   0 -11  11        5.36        5.75      0.39 o 
   1 -11  11       57.06       58.20      1.54 o 
   2 -11  11        0.15       -0.31      0.31 o 
   3 -11  11        2.35        2.07      0.48 o 
   4 -11  11        4.48        5.14      1.35 o 
  -5 -10  11        1.38        1.61      0.81 o 
  -4 -10  11        1.24        1.38      0.73 o 
  -3 -10  11       26.45       25.18      0.77 o 
  -2 -10  11        4.00        3.19      0.38 o 
  -1 -10  11        8.66        8.03      0.46 o 
   0 -10  11        1.90        2.16      0.29 o 
   1 -10  11        1.52        1.56      0.39 o 
   2 -10  11        5.04        5.18      0.58 o 
   3 -10  11        9.52        9.90      1.21 o 
   4 -10  11        6.56        5.71      0.82 o 
   5 -10  11       15.09       14.09      1.25 o 
  -6  -9  11       31.25       30.17      1.79 o 
  -5  -9  11        4.70        3.75      0.97 o 
  -4  -9  11        0.41       -0.13      0.39 o 
  -3  -9  11      239.40      247.18      3.93 o 
  -2  -9  11       14.90       17.80      0.80 o 
  -1  -9  11        0.00       -0.02      0.17 o 
   0  -9  11      316.79      316.55      3.58 o 
   1  -9  11      156.24      147.71      2.40 o 
   2  -9  11        0.41        0.68      0.30 o 
   3  -9  11        0.00       -0.02      0.28 o 
   4  -9  11       13.47       13.82      0.95 o 
   5  -9  11        9.45        9.28      0.97 o 
  -6  -8  11        9.97        9.86      1.16 o 
  -5  -8  11        3.18        2.83      0.75 o 
  -4  -8  11       14.76       14.63      0.87 o 
  -3  -8  11       10.84       12.09      0.51 o 
  -2  -8  11        0.44        0.11      0.25 o 
  -1  -8  11        4.55        3.93      0.30 o 
   0  -8  11       97.82       93.90      1.26 o 
   1  -8  11      163.33      159.48      2.49 o 
   2  -8  11        5.72        6.45      0.51 o 
   3  -8  11       30.78       28.59      0.87 o 
   4  -8  11       18.99       19.37      0.97 o 
   5  -8  11        0.09       -0.06      0.46 o 
  -7  -7  11        2.62        1.33      0.75 o 
  -6  -7  11       17.05       17.43      1.37 o 
  -5  -7  11        0.88        0.97      0.58 o 
  -4  -7  11        4.82        4.76      0.86 o 
  -3  -7  11       94.53      102.63      1.53 o 
  -2  -7  11      130.48      122.82      1.81 o 
  -1  -7  11        0.00       -0.06      0.16 o 
   0  -7  11       51.36       49.55      0.94 o 
   1  -7  11       22.99       22.60      0.87 o 
   2  -7  11        0.07        0.27      0.19 o 
   3  -7  11        6.27        6.81      0.35 o 
   4  -7  11        2.05        1.23      0.51 o 
   5  -7  11        1.27        0.76      0.47 o 
   6  -7  11        0.31        0.23      0.54 o 
  -7  -6  11        8.40        9.21      1.06 o 
  -6  -6  11       69.58       71.62      2.30 o 
  -5  -6  11        7.76        6.18      0.77 o 
  -4  -6  11       27.57       25.53      1.24 o 
  -3  -6  11       29.57       27.80      0.64 o 
  -2  -6  11        2.79        2.90      0.29 o 
  -1  -6  11       24.64       25.34      0.66 o 
   0  -6  11       27.02       28.40      0.71 o 
   1  -6  11       13.21       13.57      0.38 o 
   2  -6  11       45.24       48.32      0.80 o 
   3  -6  11       31.56       34.25      1.23 o 
   4  -6  11        9.16        8.63      0.67 o 
   5  -6  11       15.17       15.72      0.92 o 
   6  -6  11        0.54        0.75      0.51 o 
  -7  -5  11      206.94      226.68      6.99 o 
  -6  -5  11      346.01      371.05      7.01 o 
  -5  -5  11       39.46       38.99      1.45 o 
  -4  -5  11       21.59       18.99      0.98 o 
  -3  -5  11       84.07       62.55      0.97 o 
  -2  -5  11      256.42      226.24      2.75 o 
  -1  -5  11      116.55      112.85      1.28 o 
   0  -5  11      184.79      179.58      2.10 o 
   1  -5  11       69.35       74.44      0.88 o 
   2  -5  11       19.70       19.42      0.52 o 
   3  -5  11        6.57        6.40      0.31 o 
   4  -5  11        1.74        2.05      0.38 o 
   5  -5  11        2.20        2.16      0.46 o 
   6  -5  11        0.68        1.36      0.55 o 
  -7  -4  11       24.10       26.36      1.31 o 
  -6  -4  11        2.27        1.56      0.53 o 
  -5  -4  11        0.01        0.29      0.38 o 
  -4  -4  11       18.84       19.24      0.89 o 
  -3  -4  11      131.85      109.37      1.91 o 
  -2  -4  11       32.12       34.27      0.69 o 
  -1  -4  11        9.48       10.94      0.32 o 
   0  -4  11      105.54      109.06      1.29 o 
   1  -4  11       39.86       44.78      0.58 o 
   2  -4  11        4.92        4.95      0.27 o 
   3  -4  11        6.85        6.95      0.30 o 
   4  -4  11      303.34      317.18      3.86 o 
   5  -4  11        6.65        5.88      0.52 o 
   6  -4  11        7.29        7.41      0.66 o 
  -8  -3  11        6.04        5.65      1.37 o 
  -7  -3  11      123.61      133.23      3.03 o 
  -6  -3  11       18.58       17.59      1.04 o 
  -5  -3  11        0.91        1.32      0.37 o 
  -4  -3  11       20.78       18.23      0.79 o 
  -3  -3  11       21.44       16.18      0.54 o 
  -2  -3  11       44.99       42.24      0.75 o 
  -1  -3  11       80.95       75.00      0.88 o 
   0  -3  11      203.56      183.79      1.92 o 
   1  -3  11       25.71       22.26      0.38 o 
   2  -3  11        2.57        3.34      0.21 o 
   3  -3  11       23.65       25.56      0.50 o 
   4  -3  11        0.04       -0.03      0.32 o 
   5  -3  11        4.02        3.89      0.45 o 
   6  -3  11        1.76        0.39      0.56 o 
  -8  -2  11        0.01        0.14      0.50 o 
  -7  -2  11        2.11        2.91      0.53 o 
  -6  -2  11       23.36       22.78      0.92 o 
  -5  -2  11        5.19        3.38      0.41 o 
  -4  -2  11       20.36       15.53      0.69 o 
  -3  -2  11       15.67       11.76      0.42 o 
  -2  -2  11        1.60        1.36      0.18 o 
  -1  -2  11       17.34       16.33      0.37 o 
   0  -2  11        0.14        0.10      0.12 o 
   1  -2  11        0.77        1.12      0.12 o 
   2  -2  11        6.35        8.01      0.29 o 
   3  -2  11        1.82        1.45      0.18 o 
   4  -2  11       95.72      103.11      1.59 o 
   5  -2  11       32.13       34.34      0.86 o 
   6  -2  11        0.37        0.27      0.40 o 
  -8  -1  11       13.45       14.26      0.92 o 
  -7  -1  11       61.25       62.94      1.61 o 
  -6  -1  11       40.29       44.83      1.22 o 
  -5  -1  11       39.00       46.45      1.77 o 
  -4  -1  11        2.23        1.03      0.41 o 
  -3  -1  11      178.59      174.83      3.21 o 
  -2  -1  11      462.65      441.07      4.76 o 
  -1  -1  11       19.38       17.74      0.34 o 
   0  -1  11       40.40       32.48      0.49 o 
   1  -1  11       10.96        9.15      0.26 o 
   2  -1  11        0.43        0.09      0.13 o 
   3  -1  11       21.64       22.78      0.48 o 
   4  -1  11        3.49        2.25      0.31 o 
   5  -1  11        3.68        3.98      0.39 o 
   6  -1  11        5.39        3.93      0.62 o 
  -8   0  11        4.96        6.21      0.70 o 
  -7   0  11        1.67        1.29      0.47 o 
  -6   0  11       20.42       22.21      0.80 o 
  -5   0  11       78.54       83.47      1.75 o 
  -4   0  11        1.64        2.83      0.27 o 
  -3   0  11      869.36      795.96     10.51 o 
  -2   0  11      108.90      110.31      1.42 o 
  -1   0  11       12.62       11.74      0.28 o 
   0   0  11       42.87       47.51      0.62 o 
   1   0  11       72.89       76.28      0.88 o 
   2   0  11       16.76       21.28      0.45 o 
   3   0  11       33.94       38.34      0.64 o 
   4   0  11       43.62       46.76      0.81 o 
   5   0  11        6.02        6.23      0.45 o 
   6   0  11        7.77        6.54      1.04 o 
  -8   1  11       14.75       13.65      0.71 o 
  -7   1  11       43.61       47.78      1.66 o 
  -6   1  11        1.58        1.21      0.26 o 
  -5   1  11        6.16        5.25      0.43 o 
  -4   1  11        0.05        0.60      0.47 o 
  -3   1  11      150.88      140.19      2.67 o 
  -2   1  11       95.27       87.67      1.16 o 
  -1   1  11      170.67      166.68      1.48 o 
   0   1  11      120.12      111.57      1.23 o 
   1   1  11        8.22        6.54      0.27 o 
   2   1  11       14.44       17.84      0.42 o 
   3   1  11        0.14       -0.06      0.16 o 
   4   1  11       23.25       24.78      0.59 o 
   5   1  11        0.11        1.04      0.49 o 
   6   1  11        0.09       -0.42      0.52 o 
  -8   2  11        1.47        1.63      0.40 o 
  -7   2  11        0.13       -0.01      0.30 o 
  -6   2  11        0.13       -0.10      0.26 o 
  -5   2  11        1.84        1.90      0.27 o 
  -4   2  11       23.28       23.80      0.74 o 
  -3   2  11      113.45       99.86      2.07 o 
  -2   2  11       76.99       71.68      0.92 o 
  -1   2  11       17.38       19.18      0.35 o 
   0   2  11       12.69       14.66      0.39 o 
   1   2  11       98.66      103.39      1.13 o 
   2   2  11       25.77       25.86      0.61 o 
   3   2  11       32.39       35.01      0.78 o 
   4   2  11       91.00       97.33      1.36 o 
   5   2  11       13.51       13.01      0.94 o 
   6   2  11        5.55        5.16      0.74 o 
  -8   3  11       15.83       19.94      0.67 o 
  -7   3  11        4.92        4.80      0.66 o 
  -6   3  11       74.68       80.09      1.74 o 
  -5   3  11        0.19        0.35      0.28 o 
  -4   3  11       41.25       38.20      1.07 o 
  -3   3  11      125.30      112.22      2.30 o 
  -2   3  11        1.25        1.99      0.19 o 
  -1   3  11       20.83       21.50      0.47 o 
   0   3  11       89.30       86.33      1.13 o 
   1   3  11       54.64       56.00      0.87 o 
   2   3  11        5.49        4.62      0.32 o 
   3   3  11        2.75        2.60      0.32 o 
   4   3  11       16.01       16.48      0.61 o 
   5   3  11       10.53       10.46      0.90 o 
  -8   4  11        1.17        0.99      0.37 o 
  -7   4  11       31.46       32.42      0.82 o 
  -6   4  11       52.32       55.44      1.39 o 
  -5   4  11        0.46        0.43      0.30 o 
  -4   4  11       26.60       27.06      1.96 o 
  -3   4  11       32.19       21.18      0.82 o 
  -2   4  11       51.67       44.28      0.74 o 
  -1   4  11       82.71       82.22      1.19 o 
   0   4  11      102.58      107.24      1.35 o 
   1   4  11       79.96       79.95      1.12 o 
   2   4  11        5.12        5.03      0.37 o 
   3   4  11        6.48        5.88      0.38 o 
   4   4  11       23.02       24.73      0.78 o 
   5   4  11       36.36       38.28      1.49 o 
  -8   5  11        0.17        0.11      0.37 o 
  -7   5  11        0.77        0.55      0.38 o 
  -6   5  11       33.17       34.68      1.20 o 
  -5   5  11        0.96        0.47      0.38 o 
  -4   5  11        1.27        1.81      0.38 o 
  -3   5  11        3.25        3.63      0.45 o 
  -2   5  11        1.91        1.74      0.20 o 
  -1   5  11        3.13        2.58      0.24 o 
   0   5  11       35.21       34.01      0.65 o 
   1   5  11        0.27        0.39      0.18 o 
   2   5  11       14.56       13.10      0.63 o 
   3   5  11       31.43       32.59      0.78 o 
   4   5  11       16.39       17.85      1.25 o 
   5   5  11        2.84        2.11      0.77 o 
  -7   6  11       12.43       11.53      0.74 o 
  -6   6  11       12.40       12.65      0.77 o 
  -5   6  11       15.69       16.77      1.04 o 
  -4   6  11       17.47       17.75      0.85 o 
  -3   6  11       56.33       49.04      1.42 o 
  -2   6  11        0.56        0.51      0.18 o 
  -1   6  11        6.37        7.23      0.46 o 
   0   6  11       18.36       16.80      0.48 o 
   1   6  11       23.18       25.55      0.66 o 
   2   6  11        0.19       -0.13      0.38 o 
   3   6  11        1.20        0.62      0.32 o 
   4   6  11        0.22        0.32      0.63 o 
  -7   7  11        2.13        2.45      0.50 o 
  -6   7  11       47.30       47.39      1.48 o 
  -5   7  11        3.53        3.11      0.54 o 
  -4   7  11        4.21        4.33      0.62 o 
  -3   7  11       57.27       55.23      1.62 o 
  -2   7  11        2.96        3.00      0.26 o 
  -1   7  11       24.18       26.54      0.83 o 
   0   7  11        0.00       -0.16      0.20 o 
   1   7  11        0.09        0.26      0.23 o 
   2   7  11        0.67        0.25      0.32 o 
   3   7  11        0.53        0.18      0.41 o 
   4   7  11        0.71       -0.06      0.64 o 
  -6   8  11       72.15       81.92      2.61 o 
  -5   8  11       34.95       35.64      1.33 o 
  -4   8  11        5.40        5.92      0.67 o 
  -3   8  11       12.13       12.08      0.87 o 
  -2   8  11       69.38       70.50      1.25 o 
  -1   8  11       38.05       41.54      1.09 o 
   0   8  11       15.37       15.26      0.86 o 
   1   8  11       16.11       15.25      0.59 o 
   2   8  11       21.49       21.75      1.99 o 
   3   8  11        0.15       -0.09      0.41 o 
  -6   9  11        1.46        0.72      0.53 o 
  -5   9  11        1.57        0.91      0.51 o 
  -4   9  11       47.15       48.61      1.64 o 
  -3   9  11       32.72       33.21      1.36 o 
  -2   9  11       25.65       24.61      0.73 o 
  -1   9  11        3.41        3.02      0.40 o 
   0   9  11        0.88        0.47      0.31 o 
   1   9  11        0.65        0.81      0.29 o 
   2   9  11        5.36        4.01      0.61 o 
  -5  10  11       10.79        9.37      0.91 o 
  -4  10  11       18.96       16.54      1.12 o 
  -3  10  11       42.73       46.29      1.64 o 
  -2  10  11        0.18        0.37      0.67 o 
  -1  10  11       47.14       48.80      1.51 o 
   0  10  11        7.64        5.89      0.56 o 
   1  10  11        6.79        6.60      0.76 o 
  -4  11  11        3.48        3.06      0.70 o 
  -3  11  11        0.12       -0.37      0.63 o 
  -2  11  11        2.64        1.30      0.79 o 
  -1  11  11        2.46        0.98      0.45 o 
   0  11  11       31.99       32.94      1.12 o 
  -2 -13  12       47.59       46.79      3.23 o 
  -1 -13  12       15.21       13.41      1.12 o 
   0 -13  12        0.40        0.02      0.37 o 
   1 -13  12        6.17        5.15      0.67 o 
   2 -13  12        0.03       -0.22      0.68 o 
  -3 -12  12        0.45        0.15      0.36 o 
  -2 -12  12       26.30       26.15      1.20 o 
  -1 -12  12        2.79        2.66      0.46 o 
   0 -12  12       50.73       52.34      1.46 o 
   1 -12  12       10.48       11.24      0.91 o 
   2 -12  12        0.15       -0.30      0.39 o 
   3 -12  12       24.09       20.27      1.68 o 
  -4 -11  12        0.22        0.62      0.49 o 
  -3 -11  12       23.17       24.17      1.05 o 
  -2 -11  12        1.40        1.46      0.42 o 
  -1 -11  12       12.73       12.16      0.70 o 
   0 -11  12        6.31        5.67      0.48 o 
   1 -11  12        4.45        4.19      0.53 o 
   2 -11  12       17.43       18.52      1.00 o 
   3 -11  12        0.08       -0.26      0.63 o 
   4 -11  12        0.04       -0.52      0.70 o 
  -5 -10  12        4.04        3.04      0.93 o 
  -4 -10  12       63.84       61.53      2.86 o 
  -3 -10  12        8.08        7.07      0.82 o 
  -2 -10  12        0.55        0.49      0.31 o 
  -1 -10  12       61.72       62.67      1.43 o 
   0 -10  12        3.57        3.50      0.34 o 
   1 -10  12      129.34      132.16      2.61 o 
   2 -10  12       10.61        9.83      0.67 o 
   3 -10  12        2.31        2.09      0.58 o 
   4 -10  12        1.23        1.26      0.62 o 
  -5  -9  12        0.57       -0.08      0.68 o 
  -4  -9  12       13.88       14.45      1.05 o 
  -3  -9  12        3.24        2.65      0.41 o 
  -2  -9  12        6.27        6.80      0.93 o 
  -1  -9  12       10.95       10.76      0.46 o 
   0  -9  12        8.48        8.42      0.45 o 
   1  -9  12       13.35       11.38      0.63 o 
   2  -9  12        6.33        6.43      0.55 o 
   3  -9  12        0.91        0.32      0.40 o 
   4  -9  12       25.60       25.48      0.95 o 
   5  -9  12        7.46        6.06      2.11 o 
  -6  -8  12        1.01        1.00      0.74 o 
  -5  -8  12        0.51       -0.06      0.63 o 
  -4  -8  12       98.87      101.53      2.28 o 
  -3  -8  12       79.82       78.06      1.58 o 
  -2  -8  12       28.47       28.53      1.33 o 
  -1  -8  12       11.58       11.93      0.48 o 
   0  -8  12       21.68       21.01      0.54 o 
   1  -8  12        0.04        0.09      0.24 o 
   2  -8  12        0.32        0.13      0.28 o 
   3  -8  12        0.14        0.09      0.27 o 
   4  -8  12       11.33       11.43      0.85 o 
   5  -8  12        3.32        4.39      1.05 o 
  -6  -7  12       53.90       56.55      2.15 o 
  -5  -7  12        5.24        5.35      1.09 o 
  -4  -7  12        4.13        3.01      0.66 o 
  -3  -7  12       32.73       35.30      0.79 o 
  -2  -7  12       25.45       26.27      0.73 o 
  -1  -7  12       65.51       63.64      1.05 o 
   0  -7  12       31.12       33.66      0.73 o 
   1  -7  12        1.27        1.94      0.25 o 
   2  -7  12        4.14        4.49      0.45 o 
   3  -7  12       10.72       11.68      0.46 o 
   4  -7  12        0.73        0.28      0.42 o 
   5  -7  12        3.85        2.19      0.60 o 
  -7  -6  12        1.12        2.23      0.77 o 
  -6  -6  12       13.53       18.60      1.35 o 
  -5  -6  12       16.13       14.18      1.76 o 
  -4  -6  12        1.76        2.03      0.54 o 
  -3  -6  12       16.18       18.88      0.55 o 
  -2  -6  12      418.74      396.92      4.58 o 
  -1  -6  12       91.23       94.29      1.32 o 
   0  -6  12       15.26       15.25      0.48 o 
   1  -6  12       72.89       76.47      1.04 o 
   2  -6  12       15.67       15.63      0.48 o 
   3  -6  12        3.80        3.60      0.28 o 
   4  -6  12        0.84        0.32      0.39 o 
   5  -6  12       31.95       34.04      1.69 o 
   6  -6  12        0.32        1.06      0.64 o 
  -7  -5  12       13.12       13.82      1.17 o 
  -6  -5  12       48.48       49.01      1.79 o 
  -5  -5  12       25.58       28.23      1.26 o 
  -4  -5  12        1.55        0.44      0.41 o 
  -3  -5  12       51.98       49.41      0.85 o 
  -2  -5  12        4.32        6.03      0.48 o 
  -1  -5  12       10.76       11.15      0.41 o 
   0  -5  12       49.16       51.24      0.87 o 
   1  -5  12       31.96       38.17      0.68 o 
   2  -5  12        2.69        2.70      0.24 o 
   3  -5  12       26.49       28.01      0.59 o 
   4  -5  12      134.03      135.84      2.25 o 
   5  -5  12      126.15      133.63      2.64 o 
   6  -5  12        0.90        0.03      0.51 o 
  -7  -4  12        9.89        9.97      0.96 o 
  -6  -4  12        6.68        7.54      0.80 o 
  -5  -4  12        0.17        0.18      0.38 o 
  -4  -4  12       12.19       13.41      1.37 o 
  -3  -4  12        9.48        8.60      0.51 o 
  -2  -4  12       61.17       61.45      1.02 o 
  -1  -4  12      379.03      385.92      3.46 o 
   0  -4  12       25.24       25.79      0.56 o 
   1  -4  12        0.22        0.09      0.13 o 
   2  -4  12       25.72       27.08      0.57 o 
   3  -4  12       21.54       22.23      0.53 o 
   4  -4  12       88.56       90.27      1.91 o 
   5  -4  12        0.82        0.47      0.42 o 
   6  -4  12       10.60       10.41      1.37 o 
  -8  -3  12        1.46        1.22      0.63 o 
  -7  -3  12        3.14        4.49      0.68 o 
  -6  -3  12       62.05       64.15      1.79 o 
  -5  -3  12        0.13        0.62      0.54 o 
  -4  -3  12        0.03        0.98      0.32 o 
  -3  -3  12       59.08       52.05      1.10 o 
  -2  -3  12        0.04       -0.02      0.15 o 
  -1  -3  12       38.34       40.96      0.60 o 
   0  -3  12        0.02        0.06      0.13 o 
   1  -3  12       23.89       21.79      0.44 o 
   2  -3  12        7.77        9.06      0.37 o 
   3  -3  12       23.71       27.62      0.54 o 
   4  -3  12       13.00       13.40      0.58 o 
   5  -3  12        1.22        1.86      0.45 o 
   6  -3  12        1.64        1.65      0.54 o 
  -8  -2  12        0.74        0.89      0.54 o 
  -7  -2  12       19.37       20.99      1.02 o 
  -6  -2  12       12.50       14.34      0.87 o 
  -5  -2  12       11.95       14.05      0.72 o 
  -4  -2  12        1.25        1.24      0.32 o 
  -3  -2  12       18.03       17.81      0.57 o 
  -2  -2  12      384.80      370.56      4.10 o 
  -1  -2  12        1.17        0.51      0.14 o 
   0  -2  12       49.91       47.78      0.76 o 
   1  -2  12       70.56       69.14      0.91 o 
   2  -2  12        1.25        1.02      0.17 o 
   3  -2  12        4.66        4.05      0.25 o 
   4  -2  12        0.01       -0.18      0.22 o 
   5  -2  12       11.49       11.80      0.74 o 
   6  -2  12        8.98        8.93      0.82 o 
  -8  -1  12        5.11        4.81      0.65 o 
  -7  -1  12        6.00        6.87      0.73 o 
  -6  -1  12        6.28        6.24      0.54 o 
  -5  -1  12       47.15       51.45      2.31 o 
  -4  -1  12       11.27        8.59      0.56 o 
  -3  -1  12       70.77       61.75      1.48 o 
  -2  -1  12      545.94      524.26      5.63 o 
  -1  -1  12       36.51       38.28      0.55 o 
   0  -1  12       45.80       48.66      0.75 o 
   1  -1  12       85.68       84.34      1.04 o 
   2  -1  12       67.65       73.42      0.97 o 
   3  -1  12       22.47       24.08      0.52 o 
   4  -1  12       27.08       27.23      0.64 o 
   5  -1  12       12.67       11.43      0.75 o 
   6  -1  12       11.78       12.53      0.93 o 
  -8   0  12       12.09       13.51      0.82 o 
  -7   0  12        3.55        3.53      0.47 o 
  -6   0  12        0.38        0.59      0.32 o 
  -5   0  12       15.08       16.47      0.72 o 
  -4   0  12       51.58       49.35      1.26 o 
  -3   0  12       26.16       25.67      0.87 o 
  -2   0  12      133.18      127.64      1.61 o 
  -1   0  12      304.63      303.72      3.41 o 
   0   0  12       20.65       19.24      0.44 o 
   1   0  12        9.85       10.36      0.33 o 
   2   0  12       17.42       17.34      0.49 o 
   3   0  12        5.42        4.60      0.28 o 
   4   0  12       22.87       22.78      0.58 o 
   5   0  12       12.28       10.85      0.75 o 
   6   0  12       18.02       20.38      1.37 o 
  -8   1  12       14.89       16.41      0.81 o 
  -7   1  12        6.80        6.72      0.55 o 
  -6   1  12        6.57        6.50      0.42 o 
  -5   1  12        2.88        2.83      0.32 o 
  -4   1  12       28.67       26.95      0.89 o 
  -3   1  12        0.00        0.04      0.36 o 
  -2   1  12       31.28       29.97      0.55 o 
  -1   1  12       11.89       12.65      0.33 o 
   0   1  12       33.21       34.46      0.61 o 
   1   1  12        7.77        6.32      0.28 o 
   2   1  12       13.18       16.50      0.50 o 
   3   1  12       22.46       25.85      0.55 o 
   4   1  12       21.41       22.40      0.60 o 
   5   1  12       10.11        8.74      0.89 o 
  -8   2  12       25.96       28.31      0.98 o 
  -7   2  12        0.77        0.83      0.30 o 
  -6   2  12       18.06       19.10      1.27 o 
  -5   2  12       10.12       12.38      0.65 o 
  -4   2  12       19.00       19.92      0.64 o 
  -3   2  12       50.69       44.31      1.00 o 
  -2   2  12       26.01       22.33      0.48 o 
  -1   2  12       74.89       76.30      1.02 o 
   0   2  12      130.91      130.53      1.56 o 
   1   2  12       40.51       40.75      0.84 o 
   2   2  12        0.43        0.43      0.22 o 
   3   2  12        5.69        6.21      0.53 o 
   4   2  12        0.32       -0.20      0.23 o 
   5   2  12        4.93        3.87      0.68 o 
  -8   3  12       31.61       34.26      1.07 o 
  -7   3  12       12.20       12.75      0.75 o 
  -6   3  12        0.95        0.99      0.45 o 
  -5   3  12       61.37       67.77      2.00 o 
  -4   3  12        5.35        7.42      0.56 o 
  -3   3  12       54.52       56.22      1.45 o 
  -2   3  12      103.77       82.01      1.06 o 
  -1   3  12      268.58      246.84      2.63 o 
   0   3  12        0.53        0.31      0.16 o 
   1   3  12      347.98      350.50      3.70 o 
   2   3  12      224.93      236.91      3.24 o 
   3   3  12        5.29        4.84      0.39 o 
   4   3  12        1.24        1.24      0.33 o 
   5   3  12       64.13       67.01      2.06 o 
  -8   4  12        6.97        7.55      0.59 o 
  -7   4  12       25.33       24.94      0.76 o 
  -6   4  12        2.37        2.48      0.43 o 
  -5   4  12        0.02       -0.16      0.30 o 
  -4   4  12       17.52       17.66      0.79 o 
  -3   4  12       13.63       11.99      0.67 o 
  -2   4  12       51.77       44.56      0.77 o 
  -1   4  12       17.19       15.07      0.47 o 
   0   4  12       78.41       78.40      1.10 o 
   1   4  12       34.49       34.86      0.96 o 
   2   4  12      275.91      277.35      4.29 o 
   3   4  12       14.31       15.28      0.79 o 
   4   4  12       40.75       43.42      1.42 o 
   5   4  12       31.81       29.52      1.87 o 
  -7   5  12        2.90        1.64      0.94 o 
  -6   5  12       13.58       13.15      0.77 o 
  -5   5  12       23.41       22.85      0.94 o 
  -4   5  12       14.54       14.95      1.69 o 
  -3   5  12        3.83        3.31      0.47 o 
  -2   5  12       36.46       33.72      0.67 o 
  -1   5  12       27.88       27.59      0.82 o 
   0   5  12       15.41       14.58      0.45 o 
   1   5  12        4.49        4.32      0.32 o 
   2   5  12        2.05        0.96      0.31 o 
   3   5  12       11.13       11.83      0.64 o 
   4   5  12        6.61        5.90      0.97 o 
  -7   6  12        2.85        3.05      0.53 o 
  -6   6  12        9.71        8.77      0.71 o 
  -5   6  12       67.20       67.82      3.08 o 
  -4   6  12       21.87       20.47      2.23 o 
  -3   6  12        0.95        0.72      0.39 o 
  -2   6  12        1.33        1.46      0.26 o 
  -1   6  12        0.28        0.34      0.25 o 
   0   6  12        5.71        5.76      0.35 o 
   1   6  12        0.60        0.33      0.22 o 
   2   6  12        9.68        8.49      0.51 o 
   3   6  12        2.08        1.84      0.86 o 
   4   6  12        2.12        2.00      0.78 o 
  -7   7  12        0.67       -0.17      0.43 o 
  -6   7  12        7.11        5.13      0.64 o 
  -5   7  12      287.44      297.23      5.52 o 
  -4   7  12       68.99       72.52      1.94 o 
  -3   7  12        0.14        0.30      0.40 o 
  -2   7  12      166.60      177.05      2.24 o 
  -1   7  12       48.51       50.63      1.33 o 
   0   7  12       11.73       10.86      0.57 o 
   1   7  12       13.10       13.91      0.52 o 
   2   7  12       25.55       26.16      1.36 o 
   3   7  12        9.13        7.49      0.89 o 
  -6   8  12        0.07       -0.19      0.47 o 
  -5   8  12       55.17       59.71      1.80 o 
  -4   8  12       66.67       65.61      1.94 o 
  -3   8  12       42.49       42.74      1.71 o 
  -2   8  12        4.23        3.84      0.69 o 
  -1   8  12       18.09       19.79      0.77 o 
   0   8  12        7.19        7.01      0.50 o 
   1   8  12        7.61        6.42      0.40 o 
   2   8  12       94.51       98.89      2.47 o 
   3   8  12       22.01       21.71      1.07 o 
  -6   9  12        4.97        4.87      1.10 o 
  -5   9  12       56.22       56.04      1.80 o 
  -4   9  12       29.80       32.13      2.69 o 
  -3   9  12       26.38       25.86      0.99 o 
  -2   9  12        3.85        4.15      0.35 o 
  -1   9  12       15.35       14.25      0.79 o 
   0   9  12        0.46        0.49      0.37 o 
   1   9  12        1.84        0.75      0.49 o 
   2   9  12        3.74        3.25      0.78 o 
  -5  10  12        3.77        2.96      0.66 o 
  -4  10  12        5.89        6.78      0.81 o 
  -3  10  12        0.02        0.56      0.50 o 
  -2  10  12        9.70       10.70      1.27 o 
  -1  10  12       36.79       37.33      1.31 o 
   0  10  12        0.24        0.06      0.37 o 
   1  10  12        0.67        0.94      0.54 o 
  -3  11  12       13.31       15.01      1.52 o 
  -2  11  12       46.20       44.90      2.36 o 
  -1  11  12      111.83      113.07      3.31 o 
  -1 -13  13       16.66       15.49      1.20 o 
   0 -13  13        1.33        0.95      0.58 o 
   1 -13  13        0.25        0.34      0.47 o 
  -3 -12  13        6.23        6.29      0.61 o 
  -2 -12  13       43.03       41.67      1.52 o 
  -1 -12  13       22.68       21.97      1.05 o 
   0 -12  13       15.00       14.71      0.87 o 
   1 -12  13        0.85        0.71      0.48 o 
   2 -12  13       25.24       25.35      1.31 o 
  -4 -11  13        0.42        0.45      0.50 o 
  -3 -11  13        0.52        0.22      0.31 o 
  -2 -11  13       40.15       42.21      1.55 o 
  -1 -11  13        0.28       -0.04      0.30 o 
   0 -11  13        3.69        3.83      0.44 o 
   1 -11  13        0.25        0.05      0.43 o 
   2 -11  13       15.99       16.98      0.98 o 
   3 -11  13       10.58       12.69      1.45 o 
  -5 -10  13        7.09        4.99      0.87 o 
  -4 -10  13        0.10       -0.27      0.64 o 
  -3 -10  13        0.07       -0.19      0.32 o 
  -2 -10  13      169.90      174.59      4.24 o 
  -1 -10  13        9.51        9.17      0.62 o 
   0 -10  13        0.06        0.19      0.24 o 
   1 -10  13      259.42      259.99      3.83 o 
   2 -10  13      160.04      160.42      2.95 o 
   3 -10  13        1.29        2.16      0.78 o 
   4 -10  13       16.41       15.70      1.58 o 
  -5  -9  13        5.05        6.19      1.03 o 
  -4  -9  13        2.01        1.54      0.51 o 
  -3  -9  13       29.19       30.40      1.15 o 
  -2  -9  13       35.24       38.49      1.19 o 
  -1  -9  13        0.00       -0.04      0.22 o 
   0  -9  13      100.70       96.35      1.48 o 
   1  -9  13      140.52      138.78      2.35 o 
   2  -9  13      106.04      104.98      2.15 o 
   3  -9  13       43.56       47.44      3.90 o 
   4  -9  13        1.42        0.83      0.57 o 
  -6  -8  13        0.00       -0.68      0.68 o 
  -5  -8  13       29.49       33.34      2.29 o 
  -4  -8  13        0.01       -0.19      0.37 o 
  -3  -8  13        8.18        8.70      0.50 o 
  -2  -8  13       46.50       47.37      1.30 o 
  -1  -8  13       40.71       38.80      0.87 o 
   0  -8  13        6.63        6.27      0.35 o 
   1  -8  13       10.45        9.30      0.58 o 
   2  -8  13        0.81        1.02      0.33 o 
   3  -8  13        0.77        0.54      0.41 o 
   4  -8  13        2.63        2.03      0.44 o 
   5  -8  13        2.25        1.17      1.08 o 
  -6  -7  13       13.61       11.20      1.16 o 
  -5  -7  13       48.38       49.47      1.95 o 
  -4  -7  13       12.63       13.57      1.12 o 
  -3  -7  13       43.13       42.10      0.89 o 
  -2  -7  13       17.83       18.76      1.21 o 
  -1  -7  13       10.90       12.36      0.61 o 
   0  -7  13        4.33        4.90      0.34 o 
   1  -7  13        0.02       -0.05      0.23 o 
   2  -7  13       22.22       22.62      0.86 o 
   3  -7  13       15.27       14.91      0.60 o 
   4  -7  13       24.87       25.93      0.90 o 
   5  -7  13       36.41       38.54      1.39 o 
  -7  -6  13        3.25        1.77      0.77 o 
  -6  -6  13      310.95      338.13      6.74 o 
  -5  -6  13      316.18      314.20      6.23 o 
  -4  -6  13        5.40        5.85      0.76 o 
  -3  -6  13       32.52       27.24      0.67 o 
  -2  -6  13       85.04       66.19      1.23 o 
  -1  -6  13      142.85      134.72      1.88 o 
   0  -6  13       46.25       44.19      0.84 o 
   1  -6  13       56.88       56.62      0.92 o 
   2  -6  13       43.04       45.32      1.08 o 
   3  -6  13        0.95        0.97      0.26 o 
   4  -6  13        3.80        4.38      0.47 o 
   5  -6  13       11.80        9.92      0.99 o 
  -7  -5  13       40.58       45.53      1.83 o 
  -6  -5  13        9.24       10.39      2.15 o 
  -5  -5  13       56.40       55.32      3.14 o 
  -4  -5  13        1.78        1.91      0.51 o 
  -3  -5  13       65.36       57.01      0.96 o 
  -2  -5  13      146.39      135.22      1.88 o 
  -1  -5  13        6.87        9.45      0.43 o 
   0  -5  13        0.30        0.15      0.16 o 
   1  -5  13      132.23      133.53      1.59 o 
   2  -5  13      156.56      162.26      2.48 o 
   3  -5  13       11.56       13.07      0.46 o 
   4  -5  13       22.27       20.72      0.79 o 
   5  -5  13      245.78      258.02      4.37 o 
  -7  -4  13        4.33        6.11      0.82 o 
  -6  -4  13        9.79       11.71      0.94 o 
  -5  -4  13        0.75        0.75      0.44 o 
  -4  -4  13        3.42        2.39      0.64 o 
  -3  -4  13        1.70        1.32      0.24 o 
  -2  -4  13       34.06       31.76      0.71 o 
  -1  -4  13        8.05        6.74      0.35 o 
   0  -4  13       59.23       55.33      0.90 o 
   1  -4  13       22.79       19.89      0.49 o 
   2  -4  13        5.24        4.53      0.35 o 
   3  -4  13        0.20       -0.14      0.19 o 
   4  -4  13       16.28       15.97      0.59 o 
   5  -4  13       18.28       16.76      0.96 o 
  -7  -3  13        0.89        1.20      0.54 o 
  -6  -3  13       16.19       18.31      1.00 o 
  -5  -3  13        4.04        3.93      0.53 o 
  -4  -3  13       29.62       25.30      1.27 o 
  -3  -3  13        1.40        0.65      0.25 o 
  -2  -3  13        0.62       -0.16      0.17 o 
  -1  -3  13        4.12        4.69      0.26 o 
   0  -3  13       26.02       27.21      0.68 o 
   1  -3  13        4.45        3.61      0.29 o 
   2  -3  13        2.83        2.51      0.36 o 
   3  -3  13       34.47       36.96      0.65 o 
   4  -3  13        5.29        6.27      0.41 o 
   5  -3  13       34.27       36.73      1.23 o 
  -7  -2  13        5.17        5.34      1.06 o 
  -6  -2  13        9.48       11.83      0.80 o 
  -5  -2  13      195.58      202.93      3.86 o 
  -4  -2  13       65.52       70.54      2.09 o 
  -3  -2  13       50.93       50.05      1.07 o 
  -2  -2  13      345.04      330.63      3.74 o 
  -1  -2  13      212.64      207.35      2.10 o 
   0  -2  13        2.69        3.93      0.25 o 
   1  -2  13        0.25       -0.12      0.12 o 
   2  -2  13       27.11       28.15      0.70 o 
   3  -2  13        3.22        2.78      0.24 o 
   4  -2  13        0.42        0.08      0.24 o 
   5  -2  13        0.85       -0.08      0.44 o 
  -8  -1  13        0.23        0.21      0.51 o 
  -7  -1  13        0.72        0.32      0.42 o 
  -6  -1  13       18.11       21.13      0.90 o 
  -5  -1  13      115.73      127.67      2.62 o 
  -4  -1  13       12.02       10.98      1.15 o 
  -3  -1  13       44.94       38.55      0.87 o 
  -2  -1  13      969.54      936.33      9.84 o 
  -1  -1  13      401.35      413.63      3.86 o 
   0  -1  13       15.27       15.67      0.43 o 
   1  -1  13      153.59      165.12      1.79 o 
   2  -1  13       93.78       92.15      1.56 o 
   3  -1  13        2.21        3.09      0.27 o 
   4  -1  13        6.26        5.77      0.34 o 
   5  -1  13       93.65      102.34      2.22 o 
  -8   0  13        3.59        3.60      0.58 o 
  -7   0  13        0.00       -0.35      0.35 o 
  -6   0  13       10.16       11.04      0.69 o 
  -5   0  13        0.07       -0.11      0.28 o 
  -4   0  13        4.01        5.05      0.48 o 
  -3   0  13        5.31        5.35      0.49 o 
  -2   0  13       11.30        9.99      0.39 o 
  -1   0  13        0.57        0.27      0.14 o 
   0   0  13        0.42        0.25      0.15 o 
   1   0  13       18.72       16.69      0.46 o 
   2   0  13        0.51        0.20      0.22 o 
   3   0  13        0.18       -0.08      0.20 o 
   4   0  13        9.68        7.91      0.40 o 
   5   0  13       13.42       12.47      0.92 o 
  -8   1  13        0.20       -0.41      0.41 o 
  -7   1  13        0.73        0.15      0.39 o 
  -6   1  13        5.96        4.90      0.50 o 
  -5   1  13        8.89        7.57      0.48 o 
  -4   1  13        7.47        8.83      0.50 o 
  -3   1  13       25.86       21.56      0.73 o 
  -2   1  13       86.32       80.07      1.06 o 
  -1   1  13        2.58        2.00      0.23 o 
   0   1  13       10.67       10.46      0.43 o 
   1   1  13        9.23        8.87      0.43 o 
   2   1  13       13.34       12.59      0.54 o 
   3   1  13        0.34        0.11      0.24 o 
   4   1  13        0.00       -0.01      0.28 o 
   5   1  13       15.86       13.88      0.81 o 
  -8   2  13      116.99      127.68      2.61 o 
  -7   2  13      109.62      121.77      2.50 o 
  -6   2  13       56.26       55.61      1.25 o 
  -5   2  13       80.73       87.81      1.97 o 
  -4   2  13        0.91        1.33      0.53 o 
  -3   2  13        9.97        8.22      0.49 o 
  -2   2  13      123.72      109.87      1.35 o 
  -1   2  13        0.94        0.47      0.18 o 
   0   2  13        9.21        8.78      0.35 o 
   1   2  13        0.87        0.60      0.20 o 
   2   2  13        6.61        5.66      0.47 o 
   3   2  13        0.05        0.25      0.24 o 
   4   2  13        2.15        2.99      0.67 o 
   5   2  13        1.59       -0.07      0.67 o 
  -7   3  13        2.26        2.44      0.45 o 
  -6   3  13       79.66       81.12      2.57 o 
  -5   3  13       22.67       25.98      0.79 o 
  -4   3  13       43.80       47.94      1.31 o 
  -3   3  13        2.08        3.98      0.39 o 
  -2   3  13       72.18       58.04      0.86 o 
  -1   3  13      218.50      196.72      2.04 o 
   0   3  13       18.46       17.24      0.50 o 
   1   3  13      128.48      134.31      1.68 o 
   2   3  13      277.58      287.37      4.47 o 
   3   3  13       53.88       56.92      1.20 o 
   4   3  13        0.22       -0.57      0.57 o 
   5   3  13        3.50        1.66      0.78 o 
  -7   4  13        0.40       -0.38      0.38 o 
  -6   4  13       54.28       55.33      1.46 o 
  -5   4  13        7.15        7.02      0.61 o 
  -4   4  13        2.33        2.19      0.43 o 
  -3   4  13        4.09        3.16      0.48 o 
  -2   4  13       14.79       13.48      0.45 o 
  -1   4  13       63.02       60.61      1.30 o 
   0   4  13       23.13       23.36      0.55 o 
   1   4  13       45.31       44.62      0.81 o 
   2   4  13      117.42      123.08      1.99 o 
   3   4  13        1.17        1.12      0.33 o 
   4   4  13       20.10       19.57      1.50 o 
  -7   5  13       17.68       19.69      0.76 o 
  -6   5  13        1.09        0.61      0.41 o 
  -5   5  13        4.77        5.85      0.59 o 
  -4   5  13        8.14        8.52      0.69 o 
  -3   5  13       15.40       16.24      0.87 o 
  -2   5  13       30.32       26.77      0.62 o 
  -1   5  13        9.81        7.76      0.84 o 
   0   5  13        7.43        5.62      0.41 o 
   1   5  13       28.89       31.49      0.69 o 
   2   5  13       30.17       33.09      0.90 o 
   3   5  13        1.42        1.56      0.45 o 
   4   5  13        2.08        1.90      0.77 o 
  -7   6  13       39.89       42.67      1.39 o 
  -6   6  13       28.87       28.63      1.48 o 
  -5   6  13       32.49       31.04      1.23 o 
  -4   6  13      108.63      108.93      2.54 o 
  -3   6  13        7.91        7.31      0.70 o 
  -2   6  13        0.60        0.15      0.21 o 
  -1   6  13        5.04        4.59      0.42 o 
   0   6  13        4.93        4.77      0.41 o 
   1   6  13        6.90        6.55      0.38 o 
   2   6  13        3.63        2.95      0.39 o 
   3   6  13        5.09        3.63      0.78 o 
  -6   7  13       44.88       46.98      1.53 o 
  -5   7  13      295.56      303.63      5.69 o 
  -4   7  13      224.52      226.91      4.50 o 
  -3   7  13        0.11       -0.41      0.43 o 
  -2   7  13       41.94       47.45      0.98 o 
  -1   7  13       51.04       53.98      1.56 o 
   0   7  13        7.39        6.97      0.50 o 
   1   7  13       12.43       12.74      0.51 o 
   2   7  13       17.47       16.91      1.78 o 
   3   7  13        1.00        0.22      0.45 o 
  -6   8  13       23.28       23.27      1.15 o 
  -5   8  13       43.97       43.83      1.55 o 
  -4   8  13        2.04        0.95      0.53 o 
  -3   8  13       14.19       13.12      0.77 o 
  -2   8  13       28.51       28.32      1.01 o 
  -1   8  13        0.00       -0.06      0.29 o 
   0   8  13        1.00        0.53      0.31 o 
   1   8  13        8.12        8.68      0.62 o 
   2   8  13       60.50       63.69      3.42 o 
  -5   9  13       28.24       30.19      1.64 o 
  -4   9  13       15.32       15.92      1.09 o 
  -3   9  13       45.50       46.88      1.79 o 
  -2   9  13       24.62       26.65      1.74 o 
  -1   9  13        0.02       -0.29      0.37 o 
   0   9  13        0.14        0.13      0.37 o 
   1   9  13        1.32        1.23      0.51 o 
  -4  10  13       41.62       41.31      1.65 o 
  -3  10  13        9.46       11.02      1.34 o 
  -2  10  13        0.01        0.41      0.72 o 
  -1  10  13        0.04       -0.10      0.41 o 
   0  10  13        2.23        2.37      0.48 o 
  -2 -12  14       18.37       17.03      1.01 o 
  -1 -12  14        1.36        1.68      0.44 o 
   0 -12  14        0.92        0.59      0.41 o 
   1 -12  14        6.52        6.76      0.76 o 
   2 -12  14        1.65        0.67      0.61 o 
  -3 -11  14       31.82       30.67      1.60 o 
  -2 -11  14        1.57        1.04      0.74 o 
  -1 -11  14        8.00        8.67      0.69 o 
   0 -11  14       12.39       11.07      1.07 o 
   1 -11  14        1.46        1.41      0.52 o 
   2 -11  14       13.91       15.36      0.99 o 
   3 -11  14       18.47       18.58      1.63 o 
  -4 -10  14        4.59        4.55      1.01 o 
  -3 -10  14        0.00       -0.23      0.34 o 
  -2 -10  14       32.38       33.61      1.43 o 
  -1 -10  14       15.97       16.80      0.80 o 
   0 -10  14        0.01        0.20      0.25 o 
   1 -10  14       31.97       30.78      1.01 o 
   2 -10  14        1.25        1.79      0.49 o 
   3 -10  14       12.38       10.02      1.22 o 
  -5  -9  14       11.98       13.99      1.78 o 
  -4  -9  14        1.00        1.70      0.75 o 
  -3  -9  14       36.05       35.74      1.03 o 
  -2  -9  14       34.90       37.76      1.20 o 
  -1  -9  14        3.63        3.61      0.53 o 
   0  -9  14        9.79        9.90      0.59 o 
   1  -9  14        3.50        3.47      0.44 o 
   2  -9  14       24.77       24.00      0.95 o 
   3  -9  14        0.33        0.16      0.64 o 
   4  -9  14       15.63       14.56      1.45 o 
  -6  -8  14        0.71        0.30      0.76 o 
  -5  -8  14       19.25       19.89      1.51 o 
  -4  -8  14        9.48        9.16      0.79 o 
  -3  -8  14       11.10       11.74      0.74 o 
  -2  -8  14       11.25       12.62      0.75 o 
  -1  -8  14        3.18        2.57      0.40 o 
   0  -8  14       17.51       16.49      0.52 o 
   1  -8  14       35.08       35.80      1.21 o 
   2  -8  14        1.83        0.96      0.37 o 
   3  -8  14        7.83        7.98      0.76 o 
   4  -8  14       22.90       22.94      1.62 o 
  -6  -7  14       14.08       16.43      1.36 o 
  -5  -7  14        6.17        4.32      0.88 o 
  -4  -7  14        0.26        0.24      0.57 o 
  -3  -7  14        6.18        7.19      0.48 o 
  -2  -7  14        7.15        8.04      0.61 o 
  -1  -7  14       53.99       54.60      1.19 o 
   0  -7  14       19.47       20.94      0.74 o 
   1  -7  14        4.76        4.98      0.52 o 
   2  -7  14        5.87        6.09      0.56 o 
   3  -7  14        0.00       -0.20      0.36 o 
   4  -7  14        0.01        0.16      0.49 o 
   5  -7  14        0.64        0.76      0.65 o 
  -6  -6  14       54.74       64.49      2.24 o 
  -5  -6  14      195.19      199.90      4.44 o 
  -4  -6  14        6.58        4.85      0.76 o 
  -3  -6  14        0.66        0.27      0.21 o 
  -2  -6  14       23.40       21.50      0.97 o 
  -1  -6  14       12.17       12.05      0.77 o 
   0  -6  14        0.08       -0.30      0.30 o 
   1  -6  14       17.14       17.94      0.51 o 
   2  -6  14        2.97        3.05      0.37 o 
   3  -6  14        0.87        0.83      0.29 o 
   4  -6  14        5.27        5.11      0.52 o 
   5  -6  14       31.71       32.27      1.49 o 
  -7  -5  14        5.35        5.13      0.88 o 
  -6  -5  14        2.35        2.59      0.69 o 
  -5  -5  14        1.70        2.26      0.65 o 
  -4  -5  14        0.00       -0.41      0.41 o 
  -3  -5  14       15.24       15.00      0.49 o 
  -2  -5  14        0.02        0.08      0.20 o 
  -1  -5  14        5.33        4.62      0.33 o 
   0  -5  14       46.67       48.68      0.89 o 
   1  -5  14        4.42        4.54      0.33 o 
   2  -5  14        0.96        0.69      0.26 o 
   3  -5  14        6.85        6.89      0.64 o 
   4  -5  14        0.82        0.95      0.37 o 
   5  -5  14        0.55        0.88      0.57 o 
  -7  -4  14        0.55        0.49      0.58 o 
  -6  -4  14      132.21      136.32      3.22 o 
  -5  -4  14       24.94       25.87      1.18 o 
  -4  -4  14        1.65        1.70      0.47 o 
  -3  -4  14        1.27        0.94      0.25 o 
  -2  -4  14       53.69       50.76      0.95 o 
  -1  -4  14        0.17        0.27      0.20 o 
   0  -4  14        0.06        0.05      0.17 o 
   1  -4  14       19.69       21.44      0.56 o 
   2  -4  14        6.33        6.44      0.46 o 
   3  -4  14       10.01       11.05      0.52 o 
   4  -4  14        2.99        3.17      0.40 o 
   5  -4  14        0.03        0.29      0.45 o 
  -7  -3  14        6.56        6.24      0.79 o 
  -6  -3  14       56.76       56.89      1.76 o 
  -5  -3  14        0.07        0.02      0.39 o 
  -4  -3  14        3.10        3.55      0.51 o 
  -3  -3  14        1.73        1.47      0.39 o 
  -2  -3  14        1.11        0.49      0.20 o 
  -1  -3  14       61.09       58.06      0.98 o 
   0  -3  14        0.20        0.06      0.16 o 
   1  -3  14        1.82        1.63      0.23 o 
   2  -3  14        0.17        0.01      0.21 o 
   3  -3  14        0.32        0.53      0.25 o 
   4  -3  14        8.91        9.07      0.60 o 
   5  -3  14        0.45       -0.24      0.44 o 
  -7  -2  14        9.20        7.81      0.77 o 
  -6  -2  14       26.84       27.81      1.97 o 
  -5  -2  14        0.50        0.98      0.54 o 
  -4  -2  14        9.60       10.54      0.73 o 
  -3  -2  14        0.38        0.16      0.23 o 
  -2  -2  14       32.91       35.33      0.74 o 
  -1  -2  14        3.00        3.84      0.27 o 
   0  -2  14        0.06       -0.10      0.15 o 
   1  -2  14       13.63       14.71      0.45 o 
   2  -2  14        5.34        5.33      0.38 o 
   3  -2  14       16.38       19.04      0.62 o 
   4  -2  14       31.95       36.59      0.91 o 
   5  -2  14        3.62        2.82      0.63 o 
  -7  -1  14        2.85        3.64      0.57 o 
  -6  -1  14       25.84       26.65      1.05 o 
  -5  -1  14       34.28       36.46      1.20 o 
  -4  -1  14        6.31        6.85      0.59 o 
  -3  -1  14        1.84        1.38      0.31 o 
  -2  -1  14       68.74       63.90      1.03 o 
  -1  -1  14       13.99       14.09      0.48 o 
   0  -1  14       18.78       18.63      0.48 o 
   1  -1  14        0.30        0.17      0.17 o 
   2  -1  14        3.14        3.06      0.34 o 
   3  -1  14        0.10       -0.18      0.22 o 
   4  -1  14        5.54        6.03      0.43 o 
   5  -1  14        4.89        3.27      0.52 o 
  -7   0  14       35.25       36.50      2.02 o 
  -6   0  14       61.27       66.89      1.72 o 
  -5   0  14        1.14        0.84      0.37 o 
  -4   0  14       23.87       24.15      0.96 o 
  -3   0  14        1.51        1.84      0.26 o 
  -2   0  14      121.83      124.54      1.65 o 
  -1   0  14        3.07        2.56      0.26 o 
   0   0  14        0.38       -0.08      0.15 o 
   1   0  14        3.10        3.38      0.26 o 
   2   0  14        1.82        1.69      0.34 o 
   3   0  14        0.44        0.16      0.25 o 
   4   0  14        6.06        5.98      0.54 o 
   5   0  14       11.48        8.19      1.24 o 
  -7   1  14       14.58       14.13      1.64 o 
  -6   1  14       15.77       15.59      0.83 o 
  -5   1  14        1.00        0.87      0.38 o 
  -4   1  14        5.13        6.41      0.47 o 
  -3   1  14        0.16        0.00      0.18 o 
  -2   1  14       33.61       31.28      0.66 o 
  -1   1  14        2.44        2.95      0.30 o 
   0   1  14        8.06        8.37      0.54 o 
   1   1  14        3.26        3.48      0.27 o 
   2   1  14       28.74       28.64      0.92 o 
   3   1  14        8.38        7.44      0.48 o 
   4   1  14        2.91        1.97      0.49 o 
   5   1  14        5.57        4.97      0.98 o 
  -7   2  14        0.82        0.35      0.41 o 
  -6   2  14       63.04       65.22      1.73 o 
  -5   2  14       63.70       67.85      1.41 o 
  -4   2  14       27.39       31.42      0.91 o 
  -3   2  14       28.63       27.76      0.85 o 
  -2   2  14       58.41       60.97      0.91 o 
  -1   2  14       71.93       69.09      1.42 o 
   0   2  14        8.95        7.15      0.33 o 
   1   2  14        7.59        7.18      0.36 o 
   2   2  14        9.81        7.29      0.54 o 
   3   2  14       61.84       67.46      1.34 o 
   4   2  14        0.46        0.60      0.64 o 
  -7   3  14        1.98        1.81      0.59 o 
  -6   3  14       94.34       95.86      2.48 o 
  -5   3  14        0.01       -0.01      0.36 o 
  -4   3  14        0.01        0.08      0.28 o 
  -3   3  14       38.22       40.15      1.06 o 
  -2   3  14        1.18        0.57      0.19 o 
  -1   3  14        1.77        2.19      0.32 o 
   0   3  14       11.84       12.20      0.43 o 
   1   3  14        8.43        8.43      0.39 o 
   2   3  14       24.39       25.07      0.87 o 
   3   3  14       43.89       46.12      1.23 o 
   4   3  14        3.37        3.04      0.87 o 
  -7   4  14        0.61        0.27      0.45 o 
  -6   4  14        4.38        3.55      0.44 o 
  -5   4  14      130.69      138.14      2.39 o 
  -4   4  14       36.41       38.36      1.45 o 
  -3   4  14       13.84       15.80      0.85 o 
  -2   4  14        0.13       -0.10      0.17 o 
  -1   4  14        7.24        6.34      0.68 o 
   0   4  14       23.81       23.54      0.61 o 
   1   4  14        0.11        0.05      0.20 o 
   2   4  14        0.03       -0.26      0.26 o 
   3   4  14        1.55        1.76      0.52 o 
   4   4  14       21.49       24.81      1.72 o 
  -7   5  14        0.16       -0.20      0.58 o 
  -6   5  14       26.56       26.91      0.91 o 
  -5   5  14        0.03        0.05      0.54 o 
  -4   5  14        3.97        4.28      0.59 o 
  -3   5  14       15.12       15.35      1.27 o 
  -2   5  14       12.08       10.14      0.41 o 
  -1   5  14        4.57        5.55      0.44 o 
   0   5  14       20.73       22.51      0.73 o 
   1   5  14        5.48        4.11      0.32 o 
   2   5  14        0.00       -0.30      0.30 o 
   3   5  14        2.14        1.63      0.50 o 
  -6   6  14        1.17        0.86      0.48 o 
  -5   6  14       24.36       23.05      1.09 o 
  -4   6  14      164.70      169.77      5.74 o 
  -3   6  14        6.47        7.83      1.35 o 
  -2   6  14       37.97       37.68      0.86 o 
  -1   6  14       14.86       15.55      0.71 o 
   0   6  14        1.43        1.73      0.33 o 
   1   6  14        3.42        2.79      0.31 o 
   2   6  14        1.00        0.20      0.36 o 
   3   6  14        3.77        2.69      0.82 o 
  -6   7  14       13.53       10.81      0.88 o 
  -5   7  14        0.08       -0.43      0.45 o 
  -4   7  14        0.07        0.30      0.49 o 
  -3   7  14        7.30        7.27      1.04 o 
  -2   7  14        0.04       -0.14      0.25 o 
  -1   7  14        4.87        4.59      0.45 o 
   0   7  14       67.04       71.85      1.44 o 
   1   7  14       15.81       15.75      0.73 o 
   2   7  14        5.75        4.70      0.62 o 
  -5   8  14       17.23       15.85      1.10 o 
  -4   8  14       33.12       36.59      1.68 o 
  -3   8  14      120.84      126.65      2.50 o 
  -2   8  14        4.93        4.25      0.92 o 
  -1   8  14       16.34       16.10      1.66 o 
   0   8  14        0.01       -0.23      0.34 o 
   1   8  14        1.94        1.72      0.53 o 
  -4   9  14       14.35       12.78      1.06 o 
  -3   9  14        3.56        2.93      0.87 o 
  -2   9  14       15.61       14.56      1.43 o 
  -1   9  14        0.37        0.12      0.42 o 
   0   9  14       40.73       42.01      1.44 o 
  -2  10  14        8.80        8.92      1.21 o 
  -1 -12  15        2.40        2.27      0.62 o 
   0 -12  15        0.12        0.37      0.57 o 
  -3 -11  15        6.29        5.56      0.74 o 
  -2 -11  15        0.00        0.50      0.44 o 
  -1 -11  15       73.54       72.92      2.94 o 
   0 -11  15       12.37       11.67      0.78 o 
   1 -11  15       14.93       14.21      1.07 o 
   2 -11  15       82.51       84.47      3.16 o 
  -4 -10  15        3.34        2.96      0.92 o 
  -3 -10  15        8.96        8.81      0.68 o 
  -2 -10  15       14.83       14.66      1.75 o 
  -1 -10  15        4.31        4.26      0.49 o 
   0 -10  15        8.24        8.11      0.66 o 
   1 -10  15       40.10       36.04      1.88 o 
   2 -10  15       32.33       30.84      1.31 o 
   3 -10  15       61.56       61.17      2.78 o 
  -5  -9  15        2.42        1.75      0.86 o 
  -4  -9  15        0.01        0.86      0.68 o 
  -3  -9  15        5.86        6.39      0.60 o 
  -2  -9  15        0.51        0.31      0.36 o 
  -1  -9  15        0.02       -0.13      0.30 o 
   0  -9  15        2.48        2.41      0.33 o 
   1  -9  15       23.88       24.29      0.90 o 
   2  -9  15        2.62        2.19      0.51 o 
   3  -9  15        2.26        1.62      0.77 o 
  -5  -8  15       50.28       48.75      2.12 o 
  -4  -8  15        3.76        3.47      0.79 o 
  -3  -8  15        0.19       -0.27      0.27 o 
  -2  -8  15       11.08       11.63      1.22 o 
  -1  -8  15        2.16        1.99      0.38 o 
   0  -8  15        4.71        3.69      0.32 o 
   1  -8  15        2.63        2.76      0.42 o 
   2  -8  15        0.04        0.10      0.34 o 
   3  -8  15        4.49        4.37      0.91 o 
   4  -8  15        6.62        6.83      1.08 o 
  -6  -7  15        5.63        6.30      1.01 o 
  -5  -7  15       83.33       85.81      2.71 o 
  -4  -7  15      120.17      115.81      2.49 o 
  -3  -7  15        6.41        6.11      0.47 o 
  -2  -7  15       33.46       27.50      0.98 o 
  -1  -7  15      133.51      125.57      2.70 o 
   0  -7  15        1.57        2.15      0.30 o 
   1  -7  15       11.27       10.26      0.62 o 
   2  -7  15       50.58       52.84      1.42 o 
   3  -7  15       13.07       12.10      0.76 o 
   4  -7  15        0.24        1.33      0.75 o 
  -6  -6  15       49.57       52.41      2.05 o 
  -5  -6  15        0.06       -0.12      0.59 o 
  -4  -6  15       67.04       71.45      2.24 o 
  -3  -6  15        5.25        4.33      0.34 o 
  -2  -6  15       95.43       92.58      1.93 o 
  -1  -6  15        0.11        0.32      0.26 o 
   0  -6  15        3.69        3.51      0.32 o 
   1  -6  15       19.46       19.40      0.75 o 
   2  -6  15       22.36       23.04      0.93 o 
   3  -6  15       51.46       55.04      2.16 o 
   4  -6  15        1.01        1.73      0.72 o 
  -6  -5  15        3.00        3.13      1.27 o 
  -5  -5  15       12.02       12.09      1.03 o 
  -4  -5  15        1.23        0.48      0.50 o 
  -3  -5  15        0.20        0.22      0.27 o 
  -2  -5  15        0.94        0.75      0.30 o 
  -1  -5  15        2.16        1.94      0.33 o 
   0  -5  15       37.96       38.26      0.80 o 
   1  -5  15        1.90        2.15      0.29 o 
   2  -5  15        2.01        2.66      0.46 o 
   3  -5  15       21.12       20.87      1.11 o 
   4  -5  15       17.56       18.82      1.17 o 
   5  -5  15       28.23       30.76      2.10 o 
  -7  -4  15        1.82        1.78      0.71 o 
  -6  -4  15        0.00        0.33      0.50 o 
  -5  -4  15       59.59       60.61      1.90 o 
  -4  -4  15        0.98        1.89      0.52 o 
  -3  -4  15        2.08        1.73      0.30 o 
  -2  -4  15        7.78        7.07      0.42 o 
  -1  -4  15        3.60        2.91      0.36 o 
   0  -4  15       69.57       71.12      1.12 o 
   1  -4  15        3.26        3.68      0.30 o 
   2  -4  15        3.60        4.04      0.47 o 
   3  -4  15        2.02        1.33      0.32 o 
   4  -4  15        5.22        4.99      0.72 o 
   5  -4  15        0.02        1.03      0.85 o 
  -7  -3  15        2.18        3.12      0.69 o 
  -6  -3  15        1.98        2.02      0.56 o 
  -5  -3  15        0.00        0.37      0.42 o 
  -4  -3  15       94.27      102.91      3.24 o 
  -3  -3  15       24.97       26.24      0.72 o 
  -2  -3  15        4.64        5.08      0.36 o 
  -1  -3  15      267.03      267.93      3.87 o 
   0  -3  15       55.07       54.37      0.93 o 
   1  -3  15        6.99        6.76      0.37 o 
   2  -3  15       35.06       37.04      1.10 o 
   3  -3  15        1.88        1.09      0.36 o 
   4  -3  15        3.13        1.77      0.57 o 
   5  -3  15        3.54        4.00      1.45 o 
  -7  -2  15       10.28        8.29      0.82 o 
  -6  -2  15        4.66        4.04      0.61 o 
  -5  -2  15        0.03        0.89      0.43 o 
  -4  -2  15      183.10      187.08      3.72 o 
  -3  -2  15        8.58        7.96      0.43 o 
  -2  -2  15      222.28      212.33      2.61 o 
  -1  -2  15      455.14      446.34      6.57 o 
   0  -2  15      183.26      191.10      2.25 o 
   1  -2  15       49.45       50.46      0.88 o 
   2  -2  15       51.43       52.68      1.72 o 
   3  -2  15       37.06       36.13      0.88 o 
   4  -2  15        2.90        2.47      0.61 o 
   5  -2  15        0.06       -0.59      0.59 o 
  -7  -1  15       25.58       24.25      1.12 o 
  -6  -1  15       10.58        8.95      1.18 o 
  -5  -1  15       29.39       31.49      1.17 o 
  -4  -1  15        0.30        0.59      0.38 o 
  -3  -1  15       14.10       12.18      0.58 o 
  -2  -1  15        9.84       10.07      0.45 o 
  -1  -1  15       16.39       15.84      0.70 o 
   0  -1  15      100.31      105.10      1.40 o 
   1  -1  15       13.82       15.28      0.48 o 
   2  -1  15       12.09       12.45      0.74 o 
   3  -1  15        4.96        4.14      0.38 o 
   4  -1  15        1.13        0.47      0.38 o 
   5  -1  15        4.88        4.27      0.95 o 
  -7   0  15        9.35       10.75      0.81 o 
  -6   0  15        0.58        0.84      0.43 o 
  -5   0  15        7.99        7.32      0.66 o 
  -4   0  15       24.31       23.68      1.00 o 
  -3   0  15       70.38       68.23      1.35 o 
  -2   0  15       21.95       22.09      0.59 o 
  -1   0  15       31.35       32.70      1.40 o 
   0   0  15       15.46       17.26      0.49 o 
   1   0  15        0.93        0.74      0.21 o 
   2   0  15        5.10        5.13      0.49 o 
   3   0  15        7.95        7.61      0.51 o 
   4   0  15        1.54        1.15      0.56 o 
  -7   1  15       56.58       64.10      2.12 o 
  -6   1  15       54.21       58.79      1.62 o 
  -5   1  15      141.43      144.41      4.84 o 
  -4   1  15        1.24        1.16      0.41 o 
  -3   1  15        1.51        1.60      0.29 o 
  -2   1  15       25.83       24.67      0.61 o 
  -1   1  15       16.59       15.49      0.67 o 
   0   1  15       11.92       13.80      0.46 o 
   1   1  15      104.76      112.44      1.98 o 
   2   1  15       29.69       32.47      1.11 o 
   3   1  15        4.21        3.64      0.47 o 
   4   1  15        1.87        2.30      0.80 o 
  -7   2  15      142.54      154.36      3.18 o 
  -6   2  15        5.14        5.74      0.62 o 
  -5   2  15       69.07       67.84      1.47 o 
  -4   2  15       35.72       40.96      1.10 o 
  -3   2  15       42.65       51.15      1.25 o 
  -2   2  15       16.74       18.60      0.51 o 
  -1   2  15       63.47       54.48      1.68 o 
   0   2  15      395.87      400.09      4.20 o 
   1   2  15       14.63       14.67      0.49 o 
   2   2  15      154.16      158.36      2.82 o 
   3   2  15      146.32      151.71      3.32 o 
   4   2  15       24.36       25.15      1.71 o 
  -7   3  15        9.83        8.55      0.91 o 
  -6   3  15        1.60        1.79      0.62 o 
  -5   3  15       36.06       39.06      1.41 o 
  -4   3  15       18.44       19.25      0.96 o 
  -3   3  15        0.52        0.57      0.35 o 
  -2   3  15       16.25       15.89      0.48 o 
  -1   3  15       40.68       39.22      1.03 o 
   0   3  15       28.99       29.23      0.69 o 
   1   3  15       65.35       68.17      1.08 o 
   2   3  15       10.55        7.98      0.52 o 
   3   3  15      190.03      202.85      4.18 o 
   4   3  15        7.82        5.36      1.00 o 
  -7   4  15        1.04       -0.58      0.72 o 
  -6   4  15       15.04       14.06      1.98 o 
  -5   4  15        1.54        0.79      0.51 o 
  -4   4  15        0.04       -0.33      0.33 o 
  -3   4  15        3.65        3.07      0.45 o 
  -2   4  15        0.44        0.16      0.20 o 
  -1   4  15       13.95       11.28      0.61 o 
   0   4  15        0.47        0.45      0.27 o 
   1   4  15       48.37       48.30      0.90 o 
   2   4  15        0.16        0.12      0.29 o 
   3   4  15        1.92        2.13      0.53 o 
  -6   5  15       53.76       58.97      1.42 o 
  -5   5  15       98.39       98.70      2.00 o 
  -4   5  15       22.52       21.43      0.90 o 
  -3   5  15       10.87       10.87      0.70 o 
  -2   5  15        3.45        2.71      0.36 o 
  -1   5  15        0.77        0.86      0.32 o 
   0   5  15        9.09        8.31      0.62 o 
   1   5  15       14.93       14.12      0.53 o 
   2   5  15        4.66        5.22      0.60 o 
   3   5  15       15.75       17.53      0.99 o 
  -6   6  15        0.94        0.81      0.43 o 
  -5   6  15       52.05       54.85      3.48 o 
  -4   6  15      298.78      312.81      5.95 o 
  -3   6  15      316.67      332.03      5.15 o 
  -2   6  15        3.80        2.87      0.35 o 
  -1   6  15      154.95      163.16      5.06 o 
   0   6  15       15.99       16.25      0.88 o 
   1   6  15        4.72        4.66      0.36 o 
   2   6  15        3.16        2.91      0.48 o 
  -5   7  15       12.07       12.19      1.33 o 
  -4   7  15      169.25      173.23      4.24 o 
  -3   7  15       11.74       12.02      1.05 o 
  -2   7  15       37.16       38.05      0.96 o 
  -1   7  15        4.73        4.42      0.55 o 
   0   7  15        2.58        3.29      0.51 o 
   1   7  15       24.35       24.92      1.22 o 
  -5   8  15        2.35        2.37      0.89 o 
  -4   8  15       39.02       41.83      2.15 o 
  -3   8  15        2.35        2.38      0.82 o 
  -2   8  15       80.81       80.38      3.23 o 
  -1   8  15        6.67        6.47      0.65 o 
   0   8  15       17.99       13.54      0.87 o 
   1   8  15        9.17        8.25      0.84 o 
  -3   9  15       43.08       46.82      2.42 o 
  -2   9  15        0.89        1.63      0.79 o 
  -1   9  15        4.95        3.85      0.86 o 
  -2 -11  16        3.80        3.64      0.76 o 
  -1 -11  16       40.60       38.86      2.09 o 
   0 -11  16       17.14       17.21      1.30 o 
   1 -11  16        0.25        0.11      0.43 o 
  -3 -10  16        0.97        0.13      0.63 o 
  -2 -10  16        1.03        0.75      0.37 o 
  -1 -10  16       27.53       28.26      1.28 o 
   0 -10  16        0.63        0.38      0.39 o 
   1 -10  16       20.90       20.65      1.00 o 
   2 -10  16       33.83       34.48      1.40 o 
  -4  -9  16       31.81       26.34      1.92 o 
  -3  -9  16        0.55        0.30      0.35 o 
  -2  -9  16        7.52        7.63      0.76 o 
  -1  -9  16        9.99        9.51      0.65 o 
   0  -9  16       11.95       10.66      0.54 o 
   1  -9  16        3.07        3.31      0.52 o 
   2  -9  16       17.33       17.10      1.03 o 
   3  -9  16        1.05        0.36      0.68 o 
  -5  -8  16       20.15       20.05      1.58 o 
  -4  -8  16       55.67       51.33      2.55 o 
  -3  -8  16        0.09        0.25      0.29 o 
  -2  -8  16       18.23       18.92      0.89 o 
  -1  -8  16       11.39       11.31      0.69 o 
   0  -8  16        5.44        5.97      0.38 o 
   1  -8  16        1.76        1.83      0.42 o 
   2  -8  16        1.11        0.53      0.74 o 
   3  -8  16        4.05        5.44      1.00 o 
  -5  -7  16      319.63      338.17      6.93 o 
  -4  -7  16      205.93      213.49      3.88 o 
  -3  -7  16        2.11        1.28      0.32 o 
  -2  -7  16        1.30        1.07      0.60 o 
  -1  -7  16       90.58       85.14      1.71 o 
   0  -7  16       53.27       54.35      1.04 o 
   1  -7  16       11.62       11.61      0.67 o 
   2  -7  16       19.38       21.90      0.94 o 
   3  -7  16        4.56        4.14      0.87 o 
   4  -7  16        0.52        0.52      0.69 o 
  -6  -6  16       44.53       50.07      2.03 o 
  -5  -6  16        0.36        0.37      0.63 o 
  -4  -6  16       19.75       18.87      1.31 o 
  -3  -6  16        6.23        6.87      0.41 o 
  -2  -6  16       38.00       36.01      1.64 o 
  -1  -6  16       74.66       74.95      1.71 o 
   0  -6  16       25.30       27.68      0.72 o 
   1  -6  16        0.08        0.15      0.29 o 
   2  -6  16       37.32       37.21      1.18 o 
   3  -6  16       12.94       13.56      0.89 o 
   4  -6  16        0.26       -0.33      0.64 o 
  -6  -5  16        0.61        0.24      0.63 o 
  -5  -5  16      107.92      112.26      2.96 o 
  -4  -5  16        1.55        1.58      0.58 o 
  -3  -5  16        1.71        1.00      0.33 o 
  -2  -5  16        0.18        0.29      0.28 o 
  -1  -5  16      103.24      107.36      1.90 o 
   0  -5  16        0.07       -0.01      0.22 o 
   1  -5  16       10.05       10.44      0.65 o 
   2  -5  16       32.52       33.21      1.23 o 
   3  -5  16        5.26        4.68      0.57 o 
   4  -5  16        0.26        0.59      0.66 o 
  -6  -4  16        8.71        7.81      1.54 o 
  -5  -4  16       29.22       32.02      1.41 o 
  -4  -4  16        2.88        3.26      0.62 o 
  -3  -4  16       14.29       12.16      0.59 o 
  -2  -4  16        0.72        0.43      0.29 o 
  -1  -4  16        3.05        3.09      0.38 o 
   0  -4  16        0.25       -0.20      0.20 o 
   1  -4  16       43.95       46.18      0.96 o 
   2  -4  16        0.05       -0.31      0.31 o 
   3  -4  16        4.81        5.22      0.51 o 
   4  -4  16        0.24       -0.39      0.58 o 
  -7  -3  16       62.61       67.50      3.20 o 
  -6  -3  16       45.58       47.36      1.68 o 
  -5  -3  16       92.68       95.30      2.43 o 
  -4  -3  16       43.54       47.25      1.70 o 
  -3  -3  16       29.35       33.66      0.86 o 
  -2  -3  16        6.15        6.24      0.42 o 
  -1  -3  16      163.49      162.78      5.92 o 
   0  -3  16       20.89       21.00      0.67 o 
   1  -3  16        9.46        9.37      0.47 o 
   2  -3  16        6.34        6.19      0.56 o 
   3  -3  16       14.52       15.81      0.69 o 
   4  -3  16        0.03       -0.37      0.51 o 
  -7  -2  16       20.94       23.15      1.21 o 
  -6  -2  16       11.11        9.20      1.21 o 
  -5  -2  16        1.71        0.54      0.47 o 
  -4  -2  16       53.11       55.24      4.29 o 
  -3  -2  16       16.47       15.96      0.73 o 
  -2  -2  16        0.04       -0.01      0.21 o 
  -1  -2  16      430.88      435.60     10.07 o 
   0  -2  16       48.13       48.48      0.88 o 
   1  -2  16        0.45        0.81      0.23 o 
   2  -2  16       45.88       50.95      1.34 o 
   3  -2  16       11.86       11.08      0.61 o 
   4  -2  16        0.20        0.09      0.54 o 
  -7  -1  16        2.82        3.28      0.64 o 
  -6  -1  16       20.83       19.24      1.01 o 
  -5  -1  16      139.96      144.68      3.09 o 
  -4  -1  16       34.29       35.25      1.27 o 
  -3  -1  16        2.20        2.60      0.31 o 
  -2  -1  16        5.39        4.91      0.35 o 
  -1  -1  16       87.35       91.88      1.85 o 
   0  -1  16        0.98        0.15      0.20 o 
   1  -1  16        0.17       -0.03      0.20 o 
   2  -1  16        3.43        2.77      0.49 o 
   3  -1  16        3.07        3.46      0.43 o 
   4  -1  16        0.28       -0.05      0.52 o 
  -7   0  16        6.93        5.99      1.61 o 
  -6   0  16       16.99       18.75      0.98 o 
  -5   0  16       36.19       37.34      1.32 o 
  -4   0  16       14.09       12.39      0.84 o 
  -3   0  16        0.07       -0.14      0.24 o 
  -2   0  16       19.20       17.10      0.56 o 
  -1   0  16      121.20      120.56      2.85 o 
   0   0  16       44.34       46.53      0.84 o 
   1   0  16       10.98       11.30      0.46 o 
   2   0  16       14.61       14.86      0.76 o 
   3   0  16        6.97        6.54      0.71 o 
   4   0  16        0.49       -0.61      0.61 o 
  -7   1  16      134.89      145.99      3.12 o 
  -6   1  16       24.60       29.49      2.92 o 
  -5   1  16        7.51        7.02      1.54 o 
  -4   1  16      197.61      219.95      4.25 o 
  -3   1  16       24.68       24.96      0.78 o 
  -2   1  16       19.91       19.60      0.58 o 
  -1   1  16      133.48      132.79      3.83 o 
   0   1  16       23.42       24.68      0.60 o 
   1   1  16        0.05        0.07      0.22 o 
   2   1  16        7.37        6.98      0.57 o 
   3   1  16        0.54       -0.42      0.42 o 
   4   1  16        2.22        1.32      0.78 o 
  -7   2  16       71.00       78.82      3.00 o 
  -6   2  16        0.29        0.17      0.81 o 
  -5   2  16      100.92      102.71      2.40 o 
  -4   2  16        1.97        1.86      0.41 o 
  -3   2  16       15.95       17.72      0.95 o 
  -2   2  16        3.14        4.11      0.33 o 
  -1   2  16       21.26       18.77      0.75 o 
   0   2  16        3.82        3.13      0.30 o 
   1   2  16       77.49       85.11      1.29 o 
   2   2  16       68.43       72.99      1.46 o 
   3   2  16       18.09       20.78      1.07 o 
  -7   3  16       22.20       24.64      1.13 o 
  -6   3  16        4.06        3.06      0.47 o 
  -5   3  16        0.01        0.02      0.35 o 
  -4   3  16       55.56       64.03      1.50 o 
  -3   3  16        9.67       10.83      0.58 o 
  -2   3  16       23.76       27.49      0.69 o 
  -1   3  16        0.48        0.62      0.29 o 
   0   3  16       39.59       42.96      1.02 o 
   1   3  16       23.14       26.01      0.65 o 
   2   3  16       11.91       11.11      1.03 o 
   3   3  16        1.18        1.34      0.48 o 
  -6   4  16        1.35        0.76      0.50 o 
  -5   4  16       16.85       14.89      1.02 o 
  -4   4  16        8.36        9.36      2.77 o 
  -3   4  16        0.48        0.54      0.38 o 
  -2   4  16       16.80       17.58      0.77 o 
  -1   4  16       26.81       24.52      0.86 o 
   0   4  16        0.31        0.47      0.29 o 
   1   4  16       15.24       16.36      0.55 o 
   2   4  16       51.37       55.48      1.43 o 
   3   4  16        0.57        0.49      0.46 o 
  -6   5  16        8.76        9.00      0.85 o 
  -5   5  16        2.56        2.04      0.52 o 
  -4   5  16      112.71      118.55      2.89 o 
  -3   5  16        0.48       -0.35      0.35 o 
  -2   5  16       13.87       14.53      0.65 o 
  -1   5  16       13.67       12.03      0.67 o 
   0   5  16        0.20       -0.12      0.28 o 
   1   5  16        1.46        1.20      0.37 o 
   2   5  16        3.57        2.71      0.47 o 
  -5   6  16       49.89       51.37      1.43 o 
  -4   6  16       91.53       98.93      2.11 o 
  -3   6  16       31.67       35.23      1.04 o 
  -2   6  16        2.18        1.61      0.33 o 
  -1   6  16        3.00        2.82      0.67 o 
   0   6  16       41.03       41.17      2.21 o 
   1   6  16       13.42       11.89      1.53 o 
   2   6  16       24.49       28.38      1.82 o 
  -5   7  16        2.31        1.98      0.56 o 
  -4   7  16        7.92        8.88      0.77 o 
  -3   7  16       29.42       30.16      1.87 o 
  -2   7  16       61.67       65.97      2.88 o 
  -1   7  16       18.41       18.92      0.98 o 
   0   7  16       13.22       11.39      0.71 o 
   1   7  16        0.00        0.20      0.50 o 
  -4   8  16       14.18       15.48      1.18 o 
  -3   8  16       13.55       11.54      1.34 o 
  -2   8  16        4.51        6.36      1.13 o 
  -1   8  16       36.07       39.37      1.39 o 
  -3 -10  17        0.24        0.34      0.71 o 
  -2 -10  17       19.07       18.50      1.02 o 
  -1 -10  17        2.92        3.01      0.50 o 
   0 -10  17        1.06        0.64      0.56 o 
   1 -10  17       12.01       12.10      1.07 o 
  -4  -9  17       39.64       37.19      2.30 o 
  -3  -9  17       18.35       17.60      1.66 o 
  -2  -9  17        1.55        1.25      0.77 o 
  -1  -9  17       26.70       26.76      1.65 o 
   0  -9  17        5.40        3.86      1.05 o 
   1  -9  17        1.82        0.96      0.68 o 
   2  -9  17        8.20        7.56      0.79 o 
  -4  -8  17        8.24        6.51      1.10 o 
  -3  -8  17        5.42        4.97      0.93 o 
  -2  -8  17        0.55        0.91      0.46 o 
  -1  -8  17        0.08        0.08      0.32 o 
   0  -8  17       62.97       64.89      1.08 o 
   1  -8  17        9.18        7.69      0.68 o 
   2  -8  17        0.48        0.18      0.46 o 
   3  -8  17        9.29        7.74      1.17 o 
  -5  -7  17        4.61        5.34      0.97 o 
  -4  -7  17       69.97       71.44      2.29 o 
  -3  -7  17        6.01        5.74      0.67 o 
  -2  -7  17        3.94        3.96      0.52 o 
  -1  -7  17       50.26       51.80      1.30 o 
   0  -7  17       16.30       17.29      0.64 o 
   1  -7  17        1.56        0.99      0.37 o 
   2  -7  17        0.18       -0.07      0.43 o 
   3  -7  17        8.39        9.14      1.16 o 
  -5  -6  17        2.66        1.82      0.76 o 
  -4  -6  17       39.54       41.43      1.38 o 
  -3  -6  17        0.06        0.08      0.40 o 
  -2  -6  17        0.34        0.00      0.31 o 
  -1  -6  17        1.21        0.97      0.34 o 
   0  -6  17       17.98       19.35      0.90 o 
   1  -6  17       59.68       61.59      2.41 o 
   2  -6  17        0.54        0.55      0.44 o 
   3  -6  17        0.04       -0.26      0.38 o 
  -6  -5  17        0.14        0.15      0.85 o 
  -5  -5  17       28.75       31.62      4.14 o 
  -4  -5  17       56.83       59.89      2.03 o 
  -3  -5  17        4.16        4.07      0.45 o 
  -2  -5  17        0.86        0.41      0.44 o 
  -1  -5  17        0.11        0.01      0.27 o 
   0  -5  17       42.77       46.56      0.95 o 
   1  -5  17       18.68       19.02      0.92 o 
   2  -5  17        2.70        2.53      0.50 o 
   3  -5  17        0.69        0.63      0.42 o 
  -6  -4  17       10.79       10.56      1.04 o 
  -5  -4  17        2.86        3.13      0.67 o 
  -4  -4  17        0.91        0.98      0.53 o 
  -3  -4  17       47.98       54.12      1.19 o 
  -2  -4  17        3.20        3.03      0.48 o 
  -1  -4  17        6.76        7.27      0.59 o 
   0  -4  17      118.41      121.83      1.69 o 
   1  -4  17        2.80        2.75      0.47 o 
   2  -4  17       14.16       15.44      0.84 o 
   3  -4  17        4.36        4.68      0.61 o 
   4  -4  17        6.23        6.76      1.08 o 
  -6  -3  17        2.76        1.39      1.05 o 
  -5  -3  17        5.26        5.69      0.74 o 
  -4  -3  17        1.65        0.38      0.46 o 
  -3  -3  17       22.42       23.21      0.75 o 
  -2  -3  17        0.38        0.51      0.31 o 
  -1  -3  17       62.25       63.75      1.53 o 
   0  -3  17       31.25       31.57      0.73 o 
   1  -3  17       70.73       77.58      1.53 o 
   2  -3  17       32.35       33.61      1.12 o 
   3  -3  17       26.20       28.34      1.19 o 
   4  -3  17        5.46        5.17      0.99 o 
  -6  -2  17       60.12       63.16      1.94 o 
  -5  -2  17        2.67        2.86      1.44 o 
  -4  -2  17        3.71        4.29      1.25 o 
  -3  -2  17        0.22        0.74      0.27 o 
  -2  -2  17        5.16        5.40      0.48 o 
  -1  -2  17        5.53        6.40      0.54 o 
   0  -2  17        4.93        4.81      0.40 o 
   1  -2  17       53.09       57.55      1.01 o 
   2  -2  17       28.40       29.99      1.04 o 
   3  -2  17        0.30        0.32      0.56 o 
   4  -2  17        0.03        0.16      0.68 o 
  -6  -1  17       27.09       27.27      1.21 o 
  -5  -1  17        4.14        4.35      0.64 o 
  -4  -1  17       32.55       32.96      1.29 o 
  -3  -1  17        2.77        2.83      0.33 o 
  -2  -1  17        0.94        0.68      0.30 o 
  -1  -1  17        0.04        0.41      0.30 o 
   0  -1  17       37.95       39.43      0.79 o 
   1  -1  17       11.50       10.85      0.48 o 
   2  -1  17        6.56        5.88      0.57 o 
   3  -1  17        0.33       -0.14      0.42 o 
   4  -1  17        0.10        0.69      0.70 o 
  -6   0  17       17.07       18.42      1.00 o 
  -5   0  17       10.39       11.45      1.11 o 
  -4   0  17       74.08       78.91      2.25 o 
  -3   0  17        0.81        0.93      0.28 o 
  -2   0  17        4.00        3.93      0.41 o 
  -1   0  17        9.60        9.46      0.60 o 
   0   0  17       19.50       19.94      0.59 o 
   1   0  17        6.32        6.29      0.45 o 
   2   0  17       21.17       21.80      0.90 o 
   3   0  17       25.99       27.53      2.05 o 
  -6   1  17       31.83       36.29      2.22 o 
  -5   1  17       27.84       27.16      1.18 o 
  -4   1  17       13.14       15.39      0.97 o 
  -3   1  17        1.27        1.17      0.29 o 
  -2   1  17        2.64        2.40      0.37 o 
  -1   1  17        1.29        1.02      0.31 o 
   0   1  17       14.77       11.96      0.60 o 
   1   1  17      112.83      120.08      1.63 o 
   2   1  17       12.23       11.25      1.17 o 
   3   1  17       42.66       44.37      1.55 o 
  -6   2  17        6.89        5.75      0.71 o 
  -5   2  17       15.02       13.74      0.94 o 
  -4   2  17        8.17        7.95      0.75 o 
  -3   2  17       17.26       17.86      1.09 o 
  -2   2  17       11.33       11.92      0.62 o 
  -1   2  17        2.04        0.94      0.33 o 
   0   2  17       12.08       11.47      0.59 o 
   1   2  17       22.02       23.64      0.64 o 
   2   2  17       39.22       40.78      1.21 o 
   3   2  17       16.67       17.32      1.02 o 
  -6   3  17        2.16        2.79      1.67 o 
  -5   3  17        0.03       -0.35      0.35 o 
  -4   3  17       10.75       11.58      0.75 o 
  -3   3  17        0.40        0.30      0.32 o 
  -2   3  17        1.18        1.45      0.40 o 
  -1   3  17        0.12       -0.15      0.36 o 
   0   3  17        0.63        0.76      0.30 o 
   1   3  17        0.86        0.72      0.29 o 
   2   3  17       10.21       10.12      0.69 o 
  -6   4  17        0.10       -0.41      0.41 o 
  -5   4  17        2.92        2.70      0.51 o 
  -4   4  17       18.03       20.43      0.98 o 
  -3   4  17       17.96       16.47      0.90 o 
  -2   4  17        0.49        0.44      0.30 o 
  -1   4  17        1.41        1.09      0.52 o 
   0   4  17        1.27        0.60      0.31 o 
   1   4  17        0.14        0.27      0.38 o 
   2   4  17       16.40       15.16      0.84 o 
  -5   5  17        0.80        1.84      0.61 o 
  -4   5  17       41.12       41.75      1.62 o 
  -3   5  17      176.70      190.89      3.66 o 
  -2   5  17       50.33       50.54      1.43 o 
  -1   5  17       21.31       20.94      1.00 o 
   0   5  17       61.56       61.54      1.51 o 
   1   5  17        0.51        0.93      0.74 o 
  -5   6  17        0.02       -0.64      0.65 o 
  -4   6  17        0.00       -0.36      0.47 o 
  -3   6  17       42.56       39.87      2.18 o 
  -2   6  17       30.12       32.76      1.98 o 
  -1   6  17       13.00       13.95      0.90 o 
   0   6  17        3.12        2.39      0.60 o 
   1   6  17       12.06       10.92      0.91 o 
  -4   7  17        0.03        0.08      0.51 o 
  -3   7  17        3.16        4.05      1.00 o 
  -2   7  17       12.67       13.85      1.44 o 
  -1   7  17       15.50       14.23      2.20 o 
  -1 -10  18        6.81        5.41      0.84 o 
   0 -10  18        0.37        0.21      0.58 o 
  -3  -9  18       11.16       10.30      1.34 o 
  -2  -9  18        2.83        2.45      0.58 o 
  -1  -9  18        6.27        6.10      0.53 o 
   0  -9  18       14.81       18.88      1.37 o 
   1  -9  18        5.98        5.89      0.66 o 
  -4  -8  18      230.56      221.16      6.89 o 
  -3  -8  18      180.04      166.94      5.51 o 
  -2  -8  18        0.00        0.28      0.43 o 
  -1  -8  18        7.71        8.06      0.70 o 
   0  -8  18       71.97       71.81      2.62 o 
   1  -8  18        3.40        3.02      0.53 o 
   2  -8  18        6.01        6.30      0.75 o 
  -4  -7  18        9.62        9.46      1.28 o 
  -3  -7  18       33.55       32.22      1.96 o 
  -2  -7  18        4.80        4.46      0.62 o 
  -1  -7  18       11.36       10.45      0.68 o 
   0  -7  18       44.55       48.17      1.16 o 
   1  -7  18        5.24        5.30      0.60 o 
   2  -7  18       11.55       13.31      1.00 o 
  -5  -6  18        2.79        1.07      0.75 o 
  -4  -6  18       28.11       29.72      1.20 o 
  -3  -6  18        0.01       -0.23      0.40 o 
  -2  -6  18        3.66        3.37      0.48 o 
  -1  -6  18        3.70        4.15      0.48 o 
   0  -6  18       12.16       13.27      0.57 o 
   1  -6  18        0.02       -0.36      0.36 o 
   2  -6  18        0.83        0.75      0.83 o 
   3  -6  18        0.01        0.21      0.69 o 
  -5  -5  18        4.88        6.23      0.91 o 
  -4  -5  18       30.77       31.89      1.19 o 
  -3  -5  18        0.03       -0.25      0.38 o 
  -2  -5  18        5.22        6.30      0.79 o 
  -1  -5  18       13.85       14.80      0.73 o 
   0  -5  18       24.92       25.98      0.74 o 
   1  -5  18        0.31        0.23      0.35 o 
   2  -5  18        5.30        3.94      0.62 o 
   3  -5  18        0.00       -0.20      0.41 o 
  -6  -4  18       32.06       31.54      1.54 o 
  -5  -4  18       18.98       21.98      1.32 o 
  -4  -4  18       41.81       45.71      1.74 o 
  -3  -4  18       47.34       50.19      3.01 o 
  -2  -4  18       25.09       25.96      0.96 o 
  -1  -4  18        0.47        0.27      0.34 o 
   0  -4  18      203.46      214.84      2.63 o 
   1  -4  18       47.36       49.23      1.22 o 
   2  -4  18        0.18        0.48      0.45 o 
   3  -4  18        1.34        0.64      0.53 o 
  -6  -3  18        0.22        0.91      0.86 o 
  -5  -3  18        2.74        1.44      1.07 o 
  -4  -3  18        5.55        5.90      0.76 o 
  -3  -3  18      119.12      124.03      2.58 o 
  -2  -3  18        5.14        5.25      0.52 o 
  -1  -3  18       56.54       54.66      1.43 o 
   0  -3  18      436.50      448.01      4.81 o 
   1  -3  18       19.56       19.01      1.50 o 
   2  -3  18        0.23        0.54      0.50 o 
   3  -3  18       26.33       27.07      1.18 o 
  -6  -2  18        0.50       -0.48      0.56 o 
  -5  -2  18       11.19        8.83      0.85 o 
  -4  -2  18       16.42       19.48      1.07 o 
  -3  -2  18        7.44        7.43      0.50 o 
  -2  -2  18        2.80        2.77      0.41 o 
  -1  -2  18        4.01        3.18      0.45 o 
   0  -2  18       19.80       20.43      0.79 o 
   1  -2  18       18.49       20.63      0.86 o 
   2  -2  18        0.21       -0.42      0.42 o 
   3  -2  18       14.75       12.55      0.90 o 
  -6  -1  18        0.09       -0.63      0.63 o 
  -5  -1  18        1.43        0.45      0.50 o 
  -4  -1  18        0.28       -0.28      0.45 o 
  -3  -1  18        3.20        2.35      0.35 o 
  -2  -1  18       24.30       24.21      1.04 o 
  -1  -1  18        5.11        3.75      0.91 o 
   0  -1  18       20.88       21.88      0.71 o 
   1  -1  18        6.81        6.93      0.47 o 
   2  -1  18        7.39        8.78      0.78 o 
   3  -1  18       14.13       14.02      0.95 o 
  -6   0  18      146.75      149.01      3.32 o 
  -5   0  18       17.25       20.39      1.10 o 
  -4   0  18        7.68        6.81      0.75 o 
  -3   0  18       70.17       75.90      1.66 o 
  -2   0  18        0.61        0.61      0.45 o 
  -1   0  18        6.74        7.24      0.56 o 
   0   0  18       22.05       22.35      0.78 o 
   1   0  18        0.72        0.58      0.29 o 
   2   0  18       15.59       15.08      1.23 o 
   3   0  18        0.48        0.63      0.57 o 
  -6   1  18      165.25      181.31      3.82 o 
  -5   1  18        2.20        1.61      0.74 o 
  -4   1  18       63.55       64.70      2.74 o 
  -3   1  18       54.06       58.68      1.46 o 
  -2   1  18        7.67        7.80      0.54 o 
  -1   1  18        6.57        6.95      0.56 o 
   0   1  18       93.32       95.48      2.30 o 
   1   1  18       47.07       48.43      1.37 o 
   2   1  18        5.02        4.28      0.52 o 
  -6   2  18        1.50        0.89      0.59 o 
  -5   2  18        1.49        1.26      0.70 o 
  -4   2  18        2.98        3.13      0.90 o 
  -3   2  18        8.81        9.47      0.68 o 
  -2   2  18        0.52        0.56      0.31 o 
  -1   2  18        2.89        2.55      0.41 o 
   0   2  18        5.85        4.32      0.54 o 
   1   2  18       11.80       13.01      1.39 o 
   2   2  18        6.61        5.75      0.57 o 
  -6   3  18        0.93        0.09      0.78 o 
  -5   3  18       27.63       28.79      1.61 o 
  -4   3  18        0.74       -0.11      0.54 o 
  -3   3  18        8.71        9.60      0.71 o 
  -2   3  18        0.16       -0.03      0.29 o 
  -1   3  18        0.25       -0.30      0.30 o 
   0   3  18       23.38       22.60      0.90 o 
   1   3  18        7.82        8.19      0.78 o 
   2   3  18        0.05       -0.01      0.38 o 
  -5   4  18       21.56       24.39      1.34 o 
  -4   4  18       17.74       19.48      2.80 o 
  -3   4  18       60.29       60.65      3.08 o 
  -2   4  18        8.01        5.88      0.57 o 
  -1   4  18        8.28        7.68      0.78 o 
   0   4  18        3.60        3.52      0.47 o 
   1   4  18        6.49        6.13      0.72 o 
  -5   5  18        4.15        3.94      0.93 o 
  -4   5  18       22.63       21.90      1.07 o 
  -3   5  18      310.62      309.59      8.73 o 
  -2   5  18      128.56      130.64      4.49 o 
  -1   5  18        0.12        0.55      0.70 o 
   0   5  18       43.45       47.24      1.84 o 
  -4   6  18        1.35        1.48      0.56 o 
  -3   6  18       33.66       33.96      2.06 o 
  -2   6  18        4.07        3.43      0.93 o 
  -1   6  18       23.69       24.85      1.14 o 
  -2  -9  19        2.44        1.35      0.81 o 
  -1  -9  19        0.16        0.09      0.33 o 
   0  -9  19        0.02       -0.54      0.54 o 
  -3  -8  19       87.48       82.27      3.44 o 
  -2  -8  19        6.43        6.99      0.76 o 
  -1  -8  19        1.64        1.38      0.46 o 
   0  -8  19        0.07        0.59      0.58 o 
   1  -8  19       35.64       37.70      1.31 o 
  -4  -7  19        0.53       -0.01      0.67 o 
  -3  -7  19        0.19        0.22      0.62 o 
  -2  -7  19        2.23        2.26      1.12 o 
  -1  -7  19       20.79       21.36      1.01 o 
   0  -7  19        0.01       -0.45      0.63 o 
   1  -7  19        0.31       -0.18      0.42 o 
  -4  -6  19       31.97       33.91      2.04 o 
  -3  -6  19       31.43       31.51      1.93 o 
  -2  -6  19        2.42        2.28      0.54 o 
  -1  -6  19       12.96       13.28      0.84 o 
   0  -6  19        6.80        7.04      0.65 o 
   1  -6  19        7.07        6.57      1.04 o 
   2  -6  19        3.45        3.70      0.66 o 
  -5  -5  19        0.31        0.05      0.67 o 
  -4  -5  19        6.23        6.33      1.40 o 
  -3  -5  19        1.01        0.76      0.64 o 
  -2  -5  19        0.06       -0.06      0.39 o 
  -1  -5  19        0.02       -0.24      0.41 o 
   0  -5  19        1.92        1.85      0.38 o 
   1  -5  19       47.74       50.82      1.45 o 
   2  -5  19        0.48        0.12      0.48 o 
  -5  -4  19        3.32        3.23      0.78 o 
  -4  -4  19        5.78        6.63      1.10 o 
  -3  -4  19       24.81       29.18      2.76 o 
  -2  -4  19        0.03       -0.17      0.33 o 
  -1  -4  19        4.37        4.32      0.53 o 
   0  -4  19        1.38        1.41      0.35 o 
   1  -4  19        2.14        2.12      0.47 o 
   2  -4  19        0.01       -0.45      0.45 o 
  -5  -3  19        1.33        0.67      0.61 o 
  -4  -3  19        4.15        3.25      0.70 o 
  -3  -3  19        5.87        5.13      0.60 o 
  -2  -3  19        6.52        6.67      0.57 o 
  -1  -3  19        2.12        2.39      0.45 o 
   0  -3  19       26.62       28.97      0.87 o 
   1  -3  19       30.86       31.96      1.16 o 
   2  -3  19       19.68       21.17      1.15 o 
  -5  -2  19        0.47       -0.34      0.52 o 
  -4  -2  19       23.14       25.50      1.29 o 
  -3  -2  19        0.22       -0.13      0.37 o 
  -2  -2  19        0.00        0.19      0.32 o 
  -1  -2  19        0.52        0.03      0.33 o 
   0  -2  19       20.22       22.41      0.83 o 
   1  -2  19       19.48       20.43      0.89 o 
   2  -2  19        3.09        2.95      0.64 o 
  -5  -1  19       10.50       11.91      0.97 o 
  -4  -1  19       19.90       19.84      1.46 o 
  -3  -1  19        3.21        1.93      0.45 o 
  -2  -1  19        0.41        0.07      0.32 o 
  -1  -1  19        7.47        7.15      0.59 o 
   0  -1  19       15.37       15.34      1.13 o 
   1  -1  19        0.41        0.40      0.34 o 
   2  -1  19        0.79        0.86      0.50 o 
  -5   0  19       10.16       10.79      1.42 o 
  -4   0  19        0.50        0.33      0.52 o 
  -3   0  19        6.46        5.78      0.70 o 
  -2   0  19        6.06        6.61      0.54 o 
  -1   0  19       11.80       11.84      0.72 o 
   0   0  19       20.12       21.21      0.83 o 
   1   0  19       19.69       20.95      1.30 o 
   2   0  19        9.07        9.20      0.68 o 
  -5   1  19        0.56        1.24      0.59 o 
  -4   1  19       52.86       55.19      4.11 o 
  -3   1  19        3.38        4.16      0.88 o 
  -2   1  19       10.89       11.41      0.65 o 
  -1   1  19        9.55        9.33      0.77 o 
   0   1  19        2.11        2.33      0.43 o 
   1   1  19        1.70        1.86      0.65 o 
   2   1  19        0.59        1.09      0.43 o 
  -5   2  19        0.87        1.63      0.81 o 
  -4   2  19        4.12        5.45      0.77 o 
  -3   2  19        9.18       10.66      1.29 o 
  -2   2  19        0.47        0.18      0.47 o 
  -1   2  19        8.23        8.39      0.75 o 
   0   2  19        1.48        1.63      0.41 o 
   1   2  19        2.53        3.30      0.77 o 
  -5   3  19        1.42        0.53      0.93 o 
  -4   3  19       17.92       19.49      1.82 o 
  -3   3  19        1.70        0.27      0.71 o 
  -2   3  19       15.67       15.03      0.85 o 
  -1   3  19       18.61       19.23      1.02 o 
   0   3  19        6.94        5.68      0.56 o 
   1   3  19        1.43        1.11      0.52 o 
  -4   4  19        0.24       -0.59      0.59 o 
  -3   4  19        1.21        0.41      0.77 o 
  -2   4  19       26.35       30.13      1.92 o 
  -1   4  19        0.55        0.55      0.45 o 
   0   4  19       15.22       14.29      1.21 o 
  -3   5  19        0.66        0.10      0.74 o 
  -2   5  19        1.85        1.88      0.86 o 
  -1   5  19        4.62        4.21      1.15 o 
  -3  -7  20       11.75       10.78      1.31 o 
  -2  -7  20        0.64        0.15      0.60 o 
  -1  -7  20        0.37        0.42      0.43 o 
   0  -7  20        0.00        0.60      0.57 o 
  -3  -6  20       11.24       10.38      1.29 o 
  -2  -6  20        0.76        0.47      0.45 o 
  -1  -6  20       10.59        9.15      0.73 o 
   0  -6  20       10.08       11.50      1.07 o 
   1  -6  20        0.27       -0.41      0.41 o 
  -4  -5  20       12.34       12.09      1.36 o 
  -3  -5  20        7.68        8.36      1.16 o 
  -2  -5  20       62.52       66.59      1.96 o 
  -1  -5  20        1.78        1.83      0.45 o 
   0  -5  20       11.11       10.54      0.76 o 
   1  -5  20       52.11       54.65      1.55 o 
  -4  -4  20        0.37        0.77      0.71 o 
  -3  -4  20       12.05       13.24      1.38 o 
  -2  -4  20       34.76       35.48      1.35 o 
  -1  -4  20        0.01        0.08      0.44 o 
   0  -4  20       30.93       31.26      1.98 o 
   1  -4  20      156.05      168.93      3.14 o 
  -5  -3  20       12.10       12.63      1.13 o 
  -4  -3  20        0.03        0.14      0.43 o 
  -3  -3  20        1.18        1.07      0.69 o 
  -2  -3  20        2.27        2.19      0.80 o 
  -1  -3  20        2.08        1.11      0.48 o 
   0  -3  20       10.19       10.49      0.74 o 
   1  -3  20        0.35        0.09      0.41 o 
  -5  -2  20       36.66       34.70      1.56 o 
  -4  -2  20       17.45       14.63      1.14 o 
  -3  -2  20        0.40       -0.56      0.56 o 
  -2  -2  20        0.98        0.76      0.42 o 
  -1  -2  20        7.58        6.73      0.73 o 
   0  -2  20        0.43        0.05      0.37 o 
   1  -2  20        0.00       -0.35      0.35 o 
  -5  -1  20       91.61       96.32      2.61 o 
  -4  -1  20        8.53       10.46      0.96 o 
  -3  -1  20       76.19       77.46      3.10 o 
  -2  -1  20        3.19        2.84      0.50 o 
  -1  -1  20        1.05        0.07      0.42 o 
   0  -1  20        8.92        7.92      0.64 o 
   1  -1  20        5.73        6.23      0.78 o 
  -5   0  20      123.35      135.41      3.24 o 
  -4   0  20       61.45       64.62      2.35 o 
  -3   0  20        2.82        2.21      0.76 o 
  -2   0  20       30.53       34.11      1.25 o 
  -1   0  20        9.46        9.30      0.95 o 
   0   0  20        1.87        1.53      0.43 o 
   1   0  20       32.40       30.36      1.40 o 
  -5   1  20        2.30        1.00      1.27 o 
  -4   1  20        8.57        6.83      0.96 o 
  -3   1  20        5.72        3.57      0.87 o 
  -2   1  20       15.77       15.36      0.96 o 
  -1   1  20        0.05       -0.10      0.47 o 
   0   1  20        1.59        0.89      0.46 o 
   1   1  20       28.52       29.97      1.39 o 
  -4   2  20       23.93       24.94      2.29 o 
  -3   2  20       19.04       20.20      1.63 o 
  -2   2  20       20.23       20.29      1.11 o 
  -1   2  20        0.05        0.00      0.43 o 
   0   2  20        0.97        0.15      0.38 o 
  -4   3  20       18.64       18.65      1.25 o 
  -3   3  20       28.94       27.46      1.88 o 
  -2   3  20       19.64       15.62      1.50 o 
  -1   3  20       11.10       11.53      1.56 o 
   0   3  20        0.00        0.36      0.57 o 
  -2   4  20      283.72      284.28      8.23 o 
  -2  -6  21        3.34        2.97      0.63 o 
  -1  -6  21        0.00        0.11      0.57 o 
  -3  -5  21        8.86       10.90      1.32 o 
  -2  -5  21       23.17       23.73      1.17 o 
  -1  -5  21       14.58       13.90      0.89 o 
   0  -5  21        1.11        1.14      0.60 o 
  -3  -4  21        2.97        1.95      0.79 o 
  -2  -4  21       70.90       74.81      3.49 o 
  -1  -4  21        1.94        1.56      0.55 o 
   0  -4  21       20.29       20.36      1.30 o 
  -4  -3  21        0.04       -0.02      0.70 o 
  -3  -3  21       13.78        9.56      1.22 o 
  -2  -3  21        0.55       -0.07      0.77 o 
  -1  -3  21        0.07        0.38      0.49 o 
   0  -3  21        0.00        0.14      0.40 o 
  -4  -2  21       31.08       30.49      1.95 o 
  -3  -2  21       25.91       25.70      1.75 o 
  -2  -2  21       13.67       12.63      0.89 o 
  -1  -2  21        9.26        8.38      0.98 o 
   0  -2  21        6.72        5.58      0.77 o 
  -4  -1  21       40.36       45.15      2.35 o 
  -3  -1  21        1.54        1.63      0.79 o 
  -2  -1  21       40.48       42.27      1.43 o 
  -1  -1  21        0.01        0.26      0.46 o 
   0  -1  21        2.35        2.25      0.50 o 
  -4   0  21        4.06        3.85      0.92 o 
  -3   0  21      124.26      119.97      4.26 o 
  -2   0  21        0.72        0.38      0.44 o 
  -1   0  21        9.76        9.68      0.94 o 
   0   0  21        0.86        0.66      0.53 o 
  -3   1  21       11.20       11.60      1.31 o 
  -2   1  21       13.57       16.41      1.56 o 
  -1   1  21        1.41        0.66      0.48 o 
  -2   2  21        3.54        2.12      0.85 o 
                                                 
